# Supplementary material for: Identification of a Prognostic Signature Composed of GPI, IL22RA1, CCT6A and SPOCK1 for Lung Adenocarcinoma Based on Bioinformatic Analysis of lncRNA-Mediated ceRNA Network and Sample Validation
Source: Front Oncol. 2022 Mar 28;12:844691. doi: 10.3389/fonc.2022.844691 (PMC9012227; doi:10.3389/fonc.2022.844691)
Supplement: Supplementary file 3 [file Table_2.xlsx]

## Sheet: lncRNA-miRNA-mRNA
Supplementary Table 2. Differentially expressed lncRNA, miRNA and mRNA in LUAD based on TCGA_LUAD database
symbol	baseMean	logFC	lfcSE	stat	PValue	FDR
AFAP1-AS1	3192.42	6.32808	0.264052	23.9653	6.40557e-127	9.93439e-124
FAM83A-AS1	172.798	6.48268	0.278999	23.2355	1.99408e-119	1.71812e-116
AC093110.1	116.795	-3.35201	0.156358	-21.438	5.91371e-102	1.4558e-99
Z98257.1	472.905	6.00873	0.283974	21.1594	2.26016e-99	4.73687e-97
FEZF1-AS1	341.736	6.17474	0.297669	20.7436	1.39995e-95	2.26164e-93
LINC00511	1064.47	3.06807	0.153076	20.0429	2.33004e-89	2.82317e-87
MNX1-AS1	73.2093	5.24293	0.262494	19.9735	9.36927e-89	1.06844e-86
ZFPM2-AS1	154.92	5.2736	0.264622	19.9289	2.28735e-88	2.57061e-86
AC004816.1	186.997	2.9175	0.154911	18.8334	4.02221e-79	2.82264e-77
PCAT6	212.904	2.75245	0.1467	18.7625	1.53151e-78	1.0327e-76
FENDRR	488.897	-3.93134	0.21075	-18.6541	1.16987e-77	7.75365e-76
PVT1	645.376	2.66574	0.145735	18.2917	9.63972e-75	5.79467e-73
LINC01270	148.726	2.88886	0.164181	17.5956	2.66344e-69	1.31972e-67
AC011899.2	179.037	-2.39392	0.138522	-17.2819	6.44235e-67	2.8877e-65
AL391056.1	147.925	4.33119	0.257871	16.796	2.61197e-63	1.02296e-61
LINC00857	189.188	2.27731	0.136237	16.7158	1.00556e-62	3.79446e-61
PCAT19	339.931	-2.40552	0.144289	-16.6715	2.11152e-62	7.85315e-61
AC093278.2	179.084	-1.90332	0.115242	-16.5159	2.81951e-61	1.00524e-59
AL365181.3	584.997	4.47313	0.271368	16.4837	4.80871e-61	1.68729e-59
SMIM25	753.274	-2.46771	0.150371	-16.4108	1.59996e-60	5.52644e-59
AL031985.3	144.995	1.80285	0.11028	16.348	4.49748e-60	1.533e-58
VPS9D1-AS1	229.701	2.84645	0.17436	16.3251	6.54365e-60	2.20621e-58
AC125807.2	159.52	-2.1511	0.131899	-16.3086	8.56857e-60	2.85172e-58
U62317.2	172.123	2.87885	0.177614	16.2085	4.39278e-59	1.42526e-57
DARS-AS1	106.514	1.85157	0.114795	16.1294	1.58618e-58	4.98986e-57
AC021016.2	107.119	-1.61164	0.100991	-15.9582	2.49752e-57	7.53579e-56
AC025580.1	178.956	4.11058	0.258297	15.9142	5.05106e-57	1.50938e-55
MIR22HG	1109.68	-1.62866	0.102555	-15.8809	8.60011e-57	2.5454e-55
MBNL1-AS1	170.211	-2.02919	0.129465	-15.6737	2.28913e-55	6.39677e-54
BLACAT1	229.202	2.93386	0.187378	15.6574	2.95521e-55	8.19481e-54
AL354719.2	125.552	3.99552	0.257064	15.5429	1.7782e-54	4.79618e-53
LINC00987	78.1313	-1.75721	0.116457	-15.089	1.91463e-51	4.67621e-50
LINC01426	247.907	2.51849	0.170539	14.7678	2.36324e-49	5.35059e-48
AC100861.1	148.499	1.44948	0.0999848	14.497	1.26631e-47	2.62205e-46
AL445524.1	370.311	2.81545	0.195207	14.4229	3.71421e-47	7.53975e-46
FOXD2-AS1	204.038	1.67928	0.116874	14.3683	8.18501e-47	1.63584e-45
AL391244.3	110.666	1.68957	0.118399	14.2701	3.36276e-46	6.5519e-45
AC239868.2	527.89	1.81826	0.128511	14.1486	1.90381e-45	3.57893e-44
AC068870.2	58.6588	-1.31154	0.092934	-14.1126	3.17678e-45	5.92884e-44
LINC01936	190.529	-2.44201	0.173823	-14.0488	7.83733e-45	1.44358e-43
AC099850.3	85.8794	2.3279	0.166978	13.9413	3.55435e-44	6.37277e-43
ELF3-AS1	114.568	1.71917	0.123408	13.9308	4.11858e-44	7.36736e-43
SNHG4	113.386	2.15923	0.15565	13.8723	9.32241e-44	1.64484e-42
AL354707.1	91.0728	2.93492	0.21157	13.8721	9.35079e-44	1.64797e-42
SNHG1	1736.41	1.5917	0.115623	13.7662	4.06902e-43	6.95004e-42
AL157838.1	71.3362	2.23923	0.16473	13.5933	4.38971e-42	7.06958e-41
MAGI2-AS3	689.69	-1.69127	0.124497	-13.5848	4.92992e-42	7.91491e-41
AC011511.5	130.561	-2.61307	0.195196	-13.3869	7.21482e-41	1.09059e-39
AC009005.1	111.965	2.12441	0.159711	13.3016	2.26462e-40	3.35775e-39
AL355338.1	256.747	1.72745	0.13499	12.7968	1.70809e-37	2.24879e-36
TBX5-AS1	317.109	-1.81008	0.141876	-12.7582	2.80644e-37	3.66373e-36
AL109615.3	172.546	2.70826	0.212403	12.7506	3.09331e-37	4.03144e-36
C10orf25	120.695	-1.23491	0.0970347	-12.7265	4.21548e-37	5.44362e-36
SBF2-AS1	233.974	1.2604	0.099257	12.6983	6.04221e-37	7.7702e-36
LINC02362	111.571	2.54957	0.201638	12.6443	1.20364e-36	1.5301e-35
AL355312.3	128.071	2.69879	0.213802	12.6228	1.58025e-36	1.98929e-35
AC008669.1	78.1928	-1.55123	0.124756	-12.4342	1.70499e-35	2.03876e-34
DCST1-AS1	67.0562	1.70828	0.13741	12.432	1.75229e-35	2.0937e-34
AC009237.14	302.608	1.26934	0.102504	12.3834	3.21614e-35	3.79598e-34
AC055713.1	162.304	1.53982	0.124835	12.3348	5.88503e-35	6.84703e-34
AL450992.2	227.259	1.9258	0.157388	12.236	1.9964e-34	2.25671e-33
AC026401.3	291.551	1.34323	0.110258	12.1826	3.84675e-34	4.30132e-33
SNHG3	1381.45	1.52821	0.126191	12.1102	9.32102e-34	1.02235e-32
LINC00665	1016.54	2.28016	0.189333	12.0431	2.10863e-33	2.27735e-32
LINC01852	59.6916	-1.2253	0.102543	-11.9492	6.5584e-33	6.90524e-32
LINC02035	445.818	-1.08434	0.0914776	-11.8537	2.05989e-32	2.10731e-31
RALY-AS1	106.034	1.26052	0.106468	11.8394	2.44088e-32	2.49051e-31
TMPO-AS1	114.217	1.57553	0.133185	11.8296	2.74388e-32	2.78682e-31
AC144831.1	85.0042	-1.77519	0.150199	-11.8189	3.11844e-32	3.15486e-31
TMEM51-AS1	119.46	1.77403	0.153128	11.5853	4.8923e-31	4.68362e-30
LINC01569	160.957	1.50508	0.13029	11.5518	7.22848e-31	6.88193e-30
AL133355.1	255.865	-1.33009	0.115702	-11.4959	1.38384e-30	1.30072e-29
DUBR	161.439	-1.31375	0.11473	-11.4508	2.32926e-30	2.16314e-29
RHPN1-AS1	112.668	1.53513	0.135167	11.3573	6.81918e-30	6.17389e-29
LUCAT1	199.771	2.96341	0.26421	11.2161	3.39742e-29	2.95517e-28
AC012236.1	152.403	1.87083	0.166807	11.2155	3.42092e-29	2.97393e-28
AC090559.1	98.3769	-1.59359	0.142295	-11.1992	4.11636e-29	3.56851e-28
DUXAP8	165.53	2.53179	0.227439	11.1317	8.79467e-29	7.48609e-28
ATP2B1-AS1	70.3229	-1.25562	0.112967	-11.1149	1.06186e-28	9.01388e-28
AC116407.1	137.455	-1.98833	0.179788	-11.0593	1.97666e-28	1.65172e-27
LINC01588	92.8415	1.18736	0.107706	11.0241	2.92283e-28	2.4189e-27
PTPRG-AS1	67.3769	1.66159	0.151061	10.9995	3.84401e-28	3.15767e-27
LINC01963	238.497	-1.23392	0.112205	-10.9971	3.94837e-28	3.24168e-27
AF131215.5	86.4722	-1.79141	0.162946	-10.9939	4.09059e-28	3.35489e-27
AC084125.2	92.3887	1.93043	0.178353	10.8237	2.65968e-27	2.0875e-26
MELTF-AS1	88.979	1.61954	0.151928	10.6599	1.56743e-26	1.18178e-25
AP001486.2	149.549	-1.20647	0.113501	-10.6296	2.17053e-26	1.62086e-25
LINC01436	398.605	3.20095	0.305703	10.4708	1.17671e-25	8.41382e-25
LOXL1-AS1	235.808	1.30221	0.124382	10.4695	1.19328e-25	8.52055e-25
AC087741.1	331.483	1.6454	0.157344	10.4573	1.35674e-25	9.66543e-25
AC074117.1	262.833	1.07305	0.102626	10.456	1.37579e-25	9.79668e-25
PP7080	700.061	1.00565	0.0961955	10.4542	1.40134e-25	9.96942e-25
CAPN10-AS1	116.363	1.24233	0.118961	10.4432	1.57494e-25	1.11737e-24
MAFG-AS1	312.271	1.22068	0.118047	10.3407	4.61231e-25	3.18204e-24
LINC00884	104.205	1.59575	0.155698	10.249	1.19533e-24	8.07066e-24
MAP3K14-AS1	210.739	1.06599	0.106108	10.0462	9.54324e-24	6.12862e-23
AL109613.1	103.597	1.8799	0.187547	10.0236	1.20013e-23	7.65961e-23
AC012640.2	85.6713	1.45131	0.145337	9.98584	1.758e-23	1.11058e-22
CYTOR	677.274	1.28418	0.12863	9.98358	1.79859e-23	1.13576e-22
LINC01515	93.5303	1.50015	0.150406	9.97399	1.98102e-23	1.24792e-22
AL021707.2	92.0928	1.38737	0.139509	9.94461	2.66216e-23	1.66414e-22
AP001469.3	85.5736	1.2832	0.130019	9.86931	5.65515e-23	3.44891e-22
AL691482.3	156.925	2.00813	0.204447	9.82223	9.03243e-23	5.4465e-22
AC021054.1	705.463	-1.05274	0.107909	-9.7558	1.74226e-22	1.03251e-21
LINC01232	229.358	1.41381	0.145539	9.71434	2.61947e-22	1.53767e-21
AC139887.2	86.9208	1.10382	0.113746	9.7043	2.89045e-22	1.69226e-21
LINC00467	655.896	1.02201	0.105492	9.68802	3.3905e-22	1.97458e-21
AC008741.2	101.078	1.39904	0.144486	9.68288	3.56542e-22	2.07024e-21
AP004608.1	358.304	3.00475	0.310836	9.66667	4.17756e-22	2.41123e-21
PIK3CD-AS2	143.06	1.67322	0.173279	9.65621	4.62644e-22	2.66437e-21
C22orf34	97.1737	-1.25226	0.130462	-9.59867	8.09796e-22	4.60547e-21
AC105942.1	244.057	-1.1005	0.115988	-9.48809	2.35299e-21	1.30284e-20
AL390719.2	133.889	1.85517	0.196642	9.43427	3.9373e-21	2.14786e-20
SLC9A3-AS1	504.007	1.76209	0.187061	9.41986	4.51695e-21	2.45629e-20
RNF139-AS1	101.228	1.26623	0.134615	9.40631	5.13863e-21	2.78654e-20
SNHG17	970.636	1.01944	0.108682	9.38003	6.5953e-21	3.56151e-20
LINC02562	143.61	2.21088	0.236029	9.36699	7.46336e-21	4.01349e-20
AC104083.1	757.946	-1.11001	0.118528	-9.36497	7.60731e-21	4.08807e-20
MIR4435-2HG	999.093	1.0511	0.112248	9.36408	7.67173e-21	4.11841e-20
LINC01547	227.077	1.48095	0.158381	9.35051	8.7225e-21	4.66634e-20
MIR99AHG	82.5401	-1.43268	0.154348	-9.28212	1.66145e-20	8.76444e-20
AC091729.3	211.436	1.052	0.113808	9.24361	2.38328e-20	1.24243e-19
AC022144.1	90.9932	1.5972	0.175249	9.11388	7.94842e-20	4.03245e-19
AC007342.5	93.337	1.5426	0.169669	9.09183	9.7385e-20	4.9069e-19
LINC01355	237.85	1.2762	0.140532	9.0812	1.07385e-19	5.40198e-19
AL031123.2	62.3356	1.35426	0.150472	9.00008	2.25554e-19	1.1137e-18
AC027801.1	93.0661	1.65397	0.184203	8.97909	2.73021e-19	1.34166e-18
AC006042.1	85.382	1.38137	0.153963	8.97206	2.91025e-19	1.42652e-18
SNHG12	761.792	1.08734	0.12121	8.97071	2.94618e-19	1.44322e-18
MIR503HG	86.8555	1.77038	0.197611	8.95888	3.2798e-19	1.6031e-18
LBX2-AS1	422.402	1.01344	0.113154	8.95626	3.35866e-19	1.64009e-18
ITGB2-AS1	257.736	1.73214	0.193871	8.93448	4.09105e-19	1.98213e-18
AL034549.2	98.2584	1.11745	0.125126	8.93059	4.23748e-19	2.05052e-18
AL034397.3	94.9712	-1.61618	0.181132	-8.92265	4.55244e-19	2.19676e-18
CASC2	134.865	-1.10125	0.123474	-8.91884	4.71179e-19	2.26941e-18
AC099676.1	100.719	1.11447	0.124988	8.91663	4.80712e-19	2.31246e-18
GSEC	207.392	1.30475	0.147174	8.86536	7.62589e-19	3.63684e-18
AC073957.3	288.709	1.43547	0.162723	8.82157	1.12869e-18	5.34501e-18
AP003119.3	123.093	1.71578	0.195041	8.79703	1.4049e-18	6.60258e-18
AL928654.2	103.359	1.12856	0.128469	8.78471	1.56767e-18	7.34087e-18
LINC01138	184.882	1.16141	0.132695	8.75247	2.08732e-18	9.68941e-18
AC092718.4	160.037	1.02437	0.119693	8.55835	1.14492e-17	5.10687e-17
TMEM147-AS1	336.929	1.04053	0.122021	8.52746	1.49597e-17	6.62885e-17
AC245060.6	75.9455	1.27661	0.149997	8.51087	1.7263e-17	7.62767e-17
AC136475.3	563.456	2.12393	0.249711	8.50554	1.80753e-17	7.97752e-17
AL365277.1	196.165	1.19664	0.140802	8.49876	1.91622e-17	8.44519e-17
WDFY3-AS2	145.964	-1.00367	0.118673	-8.45743	2.7334e-17	1.19046e-16
C8orf31	125.818	1.54966	0.183959	8.42391	3.64113e-17	1.57211e-16
AP001107.9	132.98	-1.28113	0.152687	-8.39058	4.83769e-17	2.08121e-16
LINC00342	984.048	1.96918	0.234978	8.38029	5.27969e-17	2.26383e-16
LINC01106	91.344	1.24052	0.149234	8.31256	9.36559e-17	3.94918e-16
SRD5A3-AS1	133.429	1.3037	0.157035	8.30197	1.02396e-16	4.29671e-16
MIR210HG	348.47	1.15121	0.138839	8.29166	1.11677e-16	4.67349e-16
TAF1A-AS1	70.7586	1.0262	0.123886	8.28341	1.19696e-16	5.00097e-16
AC023157.3	204.652	1.15868	0.139986	8.27711	1.26204e-16	5.26297e-16
LINC02257	114.068	2.07771	0.251946	8.24666	1.62879e-16	6.73805e-16
LINC00641	394.205	-1.00338	0.123643	-8.11513	4.85265e-16	1.94772e-15
LINC00265	229.403	1.0074	0.124218	8.10994	5.06447e-16	2.03116e-15
SLC25A25-AS1	430.467	1.25402	0.155133	8.08351	6.29263e-16	2.5088e-15
AC137932.3	94.6717	1.13103	0.140666	8.04053	8.94511e-16	3.53272e-15
NKILA	205.634	1.28786	0.161316	7.98347	1.42276e-15	5.55667e-15
GAS5	10056.3	1.1745	0.147665	7.95385	1.80809e-15	7.02799e-15
AC025580.2	69.4866	1.12586	0.141652	7.94804	1.89487e-15	7.35423e-15
AC018653.3	71.4166	1.15206	0.145695	7.90734	2.62945e-15	1.01091e-14
AC104958.2	201.63	1.57357	0.199476	7.88851	3.05804e-15	1.16989e-14
AC022613.1	153.109	1.52741	0.196073	7.79001	6.70022e-15	2.50697e-14
AL121832.2	67.85	1.20926	0.155958	7.75376	8.92135e-15	3.30612e-14
FBXL19-AS1	182.241	1.03645	0.135552	7.64617	2.07048e-14	7.48859e-14
AC007996.1	165.454	1.12635	0.148732	7.57299	3.64718e-14	1.30212e-13
AC027601.1	65.5633	1.09664	0.145934	7.51459	5.70912e-14	2.01096e-13
MIAT	972.99	1.71988	0.229003	7.51031	5.89859e-14	2.07676e-13
AC079630.1	466.767	-1.97741	0.264075	-7.48805	6.99037e-14	2.44781e-13
MHENCR	183.011	1.04839	0.140096	7.48337	7.24432e-14	2.53617e-13
LINC00638	120.469	1.02986	0.137723	7.47775	7.56035e-14	2.64442e-13
AL355488.2	178.11	1.02802	0.139708	7.35836	1.86186e-13	6.34349e-13
FAM30A	266.521	1.58965	0.219143	7.25392	4.04886e-13	1.34693e-12
SFTA1P	1190.67	-1.78861	0.24732	-7.23197	4.76023e-13	1.57245e-12
LHFPL3-AS2	409.351	-2.10136	0.294055	-7.14615	8.92466e-13	2.8872e-12
AC004540.1	59.8779	-1.0176	0.142787	-7.12672	1.02787e-12	3.31073e-12
LINC00346	294.255	1.24693	0.175522	7.10413	1.21082e-12	3.87987e-12
PDXDC2P-NPIPB14P	347.471	1.01017	0.143588	7.03519	1.9899e-12	6.2931e-12
RNF157-AS1	110.5	1.16285	0.165335	7.03328	2.01738e-12	6.37612e-12
AC005083.1	202.297	1.06828	0.152043	7.02617	2.12275e-12	6.69549e-12
LINC02345	109.365	-1.41942	0.202672	-7.0035	2.49639e-12	7.83102e-12
LINC01770	147.061	1.05371	0.15097	6.97961	2.96008e-12	9.25003e-12
AC008105.3	242.159	1.25399	0.179985	6.96719	3.23327e-12	1.00794e-11
H19	2066.77	2.23256	0.321248	6.94967	3.66151e-12	1.13641e-11
AC022075.1	83.9817	1.311	0.189851	6.90539	5.00654e-12	1.54244e-11
LINC01123	95.6068	1.10736	0.163453	6.77479	1.24586e-11	3.73518e-11
MEG3	1408.79	1.7266	0.256866	6.72178	1.79521e-11	5.32452e-11
LINC00482	166.865	1.24299	0.185286	6.7085	1.96635e-11	5.82182e-11
AC008735.2	67.5783	1.01021	0.152157	6.63928	3.15225e-11	9.16712e-11
RHOXF1-AS1	176.367	-1.61766	0.246861	-6.55294	5.64154e-11	1.60599e-10
HHIP-AS1	200.878	-1.57651	0.241066	-6.53974	6.16267e-11	1.75113e-10
CASC15	373.666	1.28689	0.19899	6.4671	9.99026e-11	2.80128e-10
ASMTL-AS1	181.824	1.28885	0.200107	6.44082	1.18831e-10	3.31168e-10
AC102953.2	159.062	1.10715	0.171994	6.43715	1.21739e-10	3.38967e-10
ADIRF-AS1	301.709	-1.10233	0.17161	-6.42349	1.33186e-10	3.69521e-10
AC010615.2	127.655	1.38163	0.217809	6.34332	2.24871e-10	6.14324e-10
LINC00578	102.573	1.13434	0.180875	6.27137	3.57879e-10	9.62933e-10
RBPMS-AS1	144.362	-1.09851	0.176507	-6.22359	4.85906e-10	1.29572e-09
AC108134.1	105.918	1.0391	0.16792	6.18807	6.09063e-10	1.61194e-09
LINC02381	292.983	1.2155	0.202725	5.9958	2.02489e-09	5.1423e-09
AC068987.4	101.863	1.23945	0.207127	5.98401	2.17713e-09	5.51628e-09
AC012645.1	104.172	1.18511	0.201029	5.89522	3.74186e-09	9.321e-09
AC008268.1	371.341	-2.11849	0.370625	-5.716	1.09059e-08	2.62803e-08
LINC01124	105.884	1.01688	0.187429	5.4254	5.78264e-08	1.31674e-07
AC016831.1	149.784	1.04931	0.194086	5.4064	6.43039e-08	1.45952e-07
LINC00106	74.9948	1.05041	0.194554	5.39906	6.69916e-08	1.51786e-07
C8orf34-AS1	341.441	-1.42105	0.2634	-5.39503	6.85107e-08	1.55043e-07
AC019117.1	369.307	1.29932	0.249034	5.21744	1.8141e-07	3.96265e-07
AC027117.1	189.348	1.09267	0.211753	5.16012	2.46785e-07	5.33583e-07
AP006284.1	289.14	1.04581	0.216568	4.82903	1.37199e-06	2.77964e-06
AL162511.1	158.739	-1.04686	0.268138	-3.90419	9.45434e-05	0.000163464
hsa-let-7d-3p	2213.93	-3.19313	0.134761	-23.6947	4.08535e-124	1.82207e-121
hsa-miR-210-3p	4592.01	4.53809	0.215901	21.0193	4.36544e-98	9.73492e-96
hsa-miR-197-3p	1871.2	-3.13057	0.153038	-20.4562	5.29347e-93	7.86962e-91
hsa-miR-139-3p	113.311	-3.94554	0.193544	-20.3858	2.23625e-92	2.49342e-90
hsa-miR-486-5p	1709.78	-4.44157	0.225263	-19.7172	1.53395e-86	1.36828e-84
hsa-miR-30c-2-3p	209.247	-3.0811	0.166981	-18.4517	5.04867e-76	3.75285e-74
hsa-miR-328-3p	233.572	-3.22979	0.176022	-18.3488	3.37587e-75	2.15091e-73
hsa-let-7b-3p	115.342	-2.10098	0.115662	-18.1649	9.78315e-74	5.45411e-72
hsa-miR-6892-5p	16.1022	-2.90722	0.172003	-16.9021	4.34272e-64	2.15206e-62
hsa-miR-708-3p	326.918	2.72302	0.161918	16.8173	1.82188e-63	8.12559e-62
hsa-miR-9-5p	12285.5	5.3566	0.322372	16.6162	5.3181e-62	2.15625e-60
hsa-miR-1976	73.5924	-2.09476	0.126489	-16.5609	1.33585e-61	4.9649e-60
hsa-miR-423-5p	330.881	-2.2723	0.137552	-16.5196	2.65085e-61	9.09446e-60
hsa-miR-30a-3p	25295.6	-2.70961	0.165631	-16.3593	3.73301e-60	1.18923e-58
hsa-miR-96-5p	111.244	2.74703	0.167993	16.352	4.20803e-60	1.25119e-58
hsa-miR-6511b-3p	14.5374	-3.10234	0.192004	-16.1577	1.0027e-58	2.79503e-57
hsa-miR-195-5p	201.556	-2.30595	0.144046	-16.0084	1.11665e-57	2.92957e-56
hsa-miR-21-3p	14656.1	2.02108	0.127023	15.9112	5.30283e-57	1.31392e-55
hsa-miR-708-5p	152.272	2.85347	0.183575	15.5438	1.7519e-54	4.11234e-53
hsa-miR-153-5p	77.8995	4.50064	0.292574	15.3829	2.13109e-53	4.75234e-52
hsa-miR-378a-3p	1616.1	-2.19377	0.142794	-15.3632	2.89096e-53	6.13985e-52
hsa-let-7g-3p	148.619	2.29371	0.150273	15.2637	1.33499e-52	2.70639e-51
hsa-miR-143-3p	515887	-2.63403	0.172894	-15.2349	2.07351e-52	4.0208e-51
hsa-miR-140-3p	4209.41	-1.51296	0.0995859	-15.1925	3.96476e-52	7.36785e-51
hsa-miR-1287-3p	36.3309	3.3749	0.225746	14.95	1.55819e-50	2.77981e-49
hsa-miR-144-5p	851.325	-3.30407	0.22135	-14.9269	2.20126e-50	3.776e-49
hsa-miR-183-5p	48955.2	2.34207	0.158795	14.749	3.12144e-49	5.15616e-48
hsa-miR-196a-5p	505.269	6.04748	0.419908	14.4019	5.03267e-47	8.01633e-46
hsa-miR-182-5p	98771	2.12568	0.147646	14.3971	5.39418e-47	8.29588e-46
hsa-miR-139-5p	224.673	-2.4418	0.169797	-14.3807	6.83837e-47	1.01664e-45
hsa-let-7c-5p	6420.39	-2.08358	0.14601	-14.2701	3.35941e-46	4.83321e-45
hsa-miR-21-5p	1.46528e+06	1.74842	0.123211	14.1905	1.04903e-45	1.46209e-44
hsa-miR-150-3p	19.385	-2.84951	0.201364	-14.1511	1.83924e-45	2.48576e-44
hsa-miR-145-3p	161.01	-1.66856	0.118679	-14.0595	6.73761e-45	8.83816e-44
hsa-miR-218-5p	255.25	-1.85703	0.132895	-13.9736	2.25761e-44	2.87684e-43
hsa-miR-532-3p	198.538	-2.39992	0.172945	-13.8768	8.75851e-44	1.08508e-42
hsa-miR-7-1-3p	68.3439	1.798	0.130272	13.8019	2.48288e-43	2.99288e-42
hsa-let-7a-5p	159698	-1.76924	0.128373	-13.7821	3.26829e-43	3.83594e-42
hsa-miR-125a-5p	2779.27	-1.69448	0.123368	-13.7351	6.25364e-43	7.1516e-42
hsa-miR-374a-5p	150.971	-1.53572	0.112568	-13.6426	2.23312e-42	2.48993e-41
hsa-miR-144-3p	68.5005	-3.04987	0.225073	-13.5505	7.8643e-42	8.55482e-41
hsa-miR-1296-5p	21.3179	-2.33221	0.173194	-13.4659	2.48278e-41	2.63647e-40
hsa-miR-135b-5p	291.117	2.8512	0.214094	13.3175	1.83086e-40	1.89899e-39
hsa-miR-33a-5p	86.7091	2.75937	0.207717	13.2843	2.85582e-40	2.89476e-39
hsa-let-7b-5p	76145.9	-1.67003	0.126334	-13.2192	6.79811e-40	6.73768e-39
hsa-miR-301a-5p	23.5449	4.08186	0.308999	13.2099	7.69113e-40	7.45705e-39
hsa-miR-190a-5p	14.2707	-2.12659	0.161539	-13.1646	1.40291e-39	1.33127e-38
hsa-miR-1307-5p	1708.36	2.34597	0.179884	13.0416	7.09953e-39	6.59665e-38
hsa-miR-451a	3890.01	-2.89861	0.222829	-13.0082	1.09933e-38	1.00062e-37
hsa-miR-142-3p	11380.5	2.24771	0.176264	12.752	3.03921e-37	2.71097e-36
hsa-miR-577	32.2643	5.00039	0.395321	12.6489	1.13412e-36	9.91798e-36
hsa-miR-378a-5p	224.609	-1.70433	0.136651	-12.4722	1.05884e-35	9.08163e-35
hsa-miR-141-5p	2720.68	1.84584	0.149261	12.3666	3.96333e-35	3.33518e-34
hsa-miR-15b-5p	901.183	-1.34034	0.109182	-12.2763	1.21472e-34	1.00327e-33
hsa-miR-2110	10.3342	-2.13869	0.177663	-12.038	2.24454e-33	1.82012e-32
hsa-miR-409-5p	32.9428	3.6107	0.306666	11.774	5.31257e-32	4.23108e-31
hsa-miR-200a-5p	2305.32	1.79576	0.154016	11.6596	2.05015e-31	1.60416e-30
hsa-miR-671-5p	16.3225	2.11512	0.181434	11.6578	2.09362e-31	1.60992e-30
hsa-miR-31-5p	57.4124	4.9343	0.423777	11.6436	2.47297e-31	1.8694e-30
hsa-miR-133a-3p	39.9125	-2.5575	0.221178	-11.5631	6.33807e-31	4.7113e-30
hsa-miR-145-5p	5958.82	-1.66295	0.143949	-11.5524	7.17666e-31	5.2472e-30
hsa-miR-127-5p	673.872	2.53464	0.219954	11.5235	1.0042e-30	7.22376e-30
hsa-miR-301a-3p	45.1599	2.18289	0.189703	11.5069	1.21792e-30	8.62212e-30
hsa-miR-33b-5p	18.1403	3.19996	0.278575	11.4869	1.53493e-30	1.06966e-29
hsa-let-7f-5p	56308.5	-1.95883	0.1713	-11.4351	2.79251e-30	1.91609e-29
hsa-miR-196b-5p	479.645	3.88176	0.339792	11.4239	3.17498e-30	2.14551e-29
hsa-miR-193a-5p	926.107	-1.58184	0.138952	-11.3841	5.01969e-30	3.34147e-29
hsa-miR-30a-5p	78057.7	-1.86866	0.164647	-11.3495	7.46043e-30	4.89317e-29
hsa-miR-378c	23.2396	-1.64487	0.14556	-11.3003	1.30801e-29	8.45468e-29
hsa-miR-143-5p	241.181	2.10595	0.187722	11.2185	3.3098e-29	2.10881e-28
hsa-miR-200a-3p	1438.8	1.96334	0.176312	11.1356	8.41597e-29	5.28665e-28
hsa-miR-1269a	541.572	5.8176	0.523555	11.1117	1.10027e-28	6.81559e-28
hsa-miR-574-3p	433.54	-1.49985	0.135571	-11.0632	1.89167e-28	1.15573e-27
hsa-let-7e-3p	61.9117	-1.2413	0.112261	-11.0573	2.02151e-28	1.21837e-27
hsa-miR-374b-5p	258.635	-1.05417	0.0964346	-10.9315	8.14952e-28	4.84625e-27
hsa-miR-99b-5p	117881	-1.21963	0.112878	-10.8048	3.26543e-27	1.91629e-26
hsa-miR-20a-3p	22.7773	2.1318	0.197368	10.8011	3.40096e-27	1.96991e-26
hsa-miR-26a-5p	13655.4	-1.17762	0.109336	-10.7706	4.73856e-27	2.70949e-26
hsa-miR-151a-5p	388.662	1.07724	0.1002	10.7509	5.87029e-27	3.31411e-26
hsa-miR-195-3p	15.742	-1.33876	0.125394	-10.6764	1.31299e-26	7.31991e-26
hsa-let-7g-5p	2946.2	-1.13917	0.106841	-10.6623	1.52839e-26	8.41559e-26
hsa-miR-141-3p	4093.83	1.64369	0.156537	10.5003	8.60838e-26	4.68212e-25
hsa-miR-1-3p	70.2136	-2.38384	0.227128	-10.4956	9.05453e-26	4.86545e-25
hsa-miR-3615	21.6238	-1.65371	0.157863	-10.4756	1.11822e-25	5.93724e-25
hsa-miR-126-5p	1127.93	-1.37824	0.131762	-10.4601	1.31725e-25	6.91168e-25
hsa-miR-744-3p	51.7697	1.80614	0.172828	10.4505	1.45818e-25	7.56216e-25
hsa-miR-503-5p	36.3446	2.39534	0.229524	10.4361	1.69586e-25	8.69371e-25
hsa-miR-1306-5p	39.4585	-1.84345	0.177285	-10.3982	2.5261e-25	1.28027e-24
hsa-miR-125b-2-3p	52.9286	-1.57144	0.151294	-10.3866	2.85207e-25	1.42924e-24
hsa-miR-590-5p	51.6824	1.44977	0.141268	10.2626	1.03902e-24	5.1489e-24
hsa-miR-326	111.383	-2.05573	0.203568	-10.0985	5.61127e-24	2.75014e-23
hsa-miR-26b-3p	101.532	1.25614	0.124557	10.0849	6.44308e-24	3.12349e-23
hsa-miR-29a-5p	40.4259	1.52531	0.152391	10.0092	1.38914e-23	6.66192e-23
hsa-miR-148a-3p	201753	1.36896	0.137418	9.96203	2.23446e-23	1.06018e-22
hsa-miR-29b-1-5p	25.3124	1.86199	0.188467	9.87968	5.09954e-23	2.3941e-22
hsa-miR-101-3p	54219.3	-1.27868	0.129548	-9.87034	5.59763e-23	2.60056e-22
hsa-miR-616-5p	11.0054	3.03874	0.308287	9.85683	6.40366e-23	2.94436e-22
hsa-miR-4668-3p	8.09068	2.49653	0.256042	9.75046	1.83631e-22	8.35709e-22
hsa-miR-130b-3p	84.587	1.65174	0.170051	9.7132	2.64889e-22	1.19334e-21
hsa-miR-450a-5p	37.9362	1.87944	0.193631	9.7063	2.83453e-22	1.2642e-21
hsa-miR-598-3p	73.6784	-1.46363	0.150876	-9.70085	2.98984e-22	1.32027e-21
hsa-miR-29b-3p	3893.45	1.38874	0.144928	9.58233	9.48814e-22	4.14874e-21
hsa-miR-31-3p	30.6733	3.90421	0.408148	9.56566	1.11491e-21	4.82765e-21
hsa-miR-136-5p	96.4038	2.32961	0.243908	9.55121	1.28188e-21	5.49728e-21
hsa-miR-671-3p	14.0227	-1.46002	0.153654	-9.50202	2.05862e-21	8.74423e-21
hsa-miR-27a-5p	67.7007	-1.59676	0.169056	-9.44514	3.54926e-21	1.49337e-20
hsa-miR-1247-5p	30.8055	-2.44406	0.261356	-9.35147	8.64418e-21	3.60309e-20
hsa-miR-323b-3p	21.1304	3.59597	0.384769	9.34579	9.12027e-21	3.76633e-20
hsa-miR-192-5p	8431.11	2.97852	0.320205	9.30192	1.37937e-20	5.64404e-20
hsa-miR-183-3p	6.76385	2.88183	0.30987	9.30013	1.4027e-20	5.68731e-20
hsa-miR-224-5p	226.134	2.16257	0.232978	9.28226	1.65914e-20	6.66646e-20
hsa-miR-135b-3p	6.96811	2.75634	0.302577	9.10955	8.27223e-20	3.29412e-19
hsa-miR-146b-3p	1030.55	-1.36574	0.150322	-9.08545	1.03272e-19	4.07605e-19
hsa-let-7e-5p	6673.35	-1.30616	0.144325	-9.05009	1.4285e-19	5.58868e-19
hsa-miR-1247-3p	87.9201	-2.42507	0.269044	-9.01366	1.99293e-19	7.72911e-19
hsa-miR-539-5p	22.9413	3.01792	0.336312	8.97355	2.87104e-19	1.10386e-18
hsa-miR-23a-5p	10.7154	-1.9861	0.224413	-8.85018	8.73765e-19	3.33076e-18
hsa-miR-93-5p	16377.2	1.12744	0.127868	8.81726	1.17299e-18	4.43352e-18
hsa-miR-3607-3p	221.943	2.29014	0.261923	8.74358	2.25833e-18	8.46401e-18
hsa-miR-184	48.792	-2.99295	0.348705	-8.58303	9.2404e-18	3.43435e-17
hsa-miR-130b-5p	67.4045	1.47633	0.172312	8.5678	1.05482e-17	3.88801e-17
hsa-miR-17-5p	1487.35	1.15173	0.136301	8.44986	2.91652e-17	1.04901e-16
hsa-miR-19b-1-5p	28.9983	1.16702	0.13822	8.44321	3.08729e-17	1.10155e-16
hsa-miR-424-5p	386.576	1.46862	0.174069	8.43698	3.25637e-17	1.15265e-16
hsa-miR-429	508.911	1.34031	0.160782	8.33623	7.66998e-17	2.69355e-16
hsa-miR-425-5p	758.318	1.06569	0.127936	8.32983	8.09612e-17	2.82099e-16
hsa-miR-548v	9.44165	2.41123	0.293061	8.22774	1.90772e-16	6.59568e-16
hsa-miR-589-3p	10.6247	1.74361	0.214736	8.11979	4.66973e-16	1.58985e-15
hsa-miR-199a-5p	3200.91	1.04503	0.129298	8.08234	6.35376e-16	2.1468e-15
hsa-miR-93-3p	40.1324	1.15094	0.144091	7.98758	1.37613e-15	4.6147e-15
hsa-miR-345-5p	81.734	1.46682	0.185115	7.92381	2.30347e-15	7.66678e-15
hsa-miR-125a-3p	25.8046	-1.04619	0.132787	-7.8787	3.30801e-15	1.09287e-14
hsa-miR-200c-5p	142.211	1.15	0.147992	7.77068	7.80647e-15	2.56006e-14
hsa-let-7a-2-3p	53.7919	1.81261	0.235351	7.70171	1.34255e-14	4.33895e-14
hsa-miR-766-3p	44.8803	-1.25367	0.162767	-7.70225	1.33687e-14	4.33895e-14
hsa-miR-625-5p	18.6496	1.29833	0.168964	7.68407	1.54114e-14	4.94496e-14
hsa-miR-194-5p	3100.84	2.33901	0.304644	7.67785	1.6178e-14	5.15384e-14
hsa-miR-99a-5p	1361.04	-1.01194	0.13197	-7.66797	1.74741e-14	5.52726e-14
hsa-miR-338-5p	59.6336	-1.6516	0.216075	-7.64363	2.11179e-14	6.6328e-14
hsa-miR-340-5p	98.8594	-1.30835	0.172174	-7.59896	2.9851e-14	9.24553e-14
hsa-miR-19a-3p	100.157	1.41696	0.186931	7.58012	3.45224e-14	1.06186e-13
hsa-miR-181b-3p	110.538	1.07352	0.14442	7.43331	1.05912e-13	3.17026e-13
hsa-miR-6806-3p	5.62332	-1.03273	0.141447	-7.30119	2.85237e-13	8.42489e-13
hsa-miR-2355-5p	243.547	1.02377	0.141449	7.23774	4.56213e-13	1.32988e-12
hsa-miR-6842-3p	16.4234	-1.08305	0.150052	-7.2178	5.28361e-13	1.52032e-12
hsa-miR-629-3p	26.9104	1.48412	0.206391	7.19081	6.44068e-13	1.84137e-12
hsa-miR-30d-5p	60315.2	-1.06771	0.148876	-7.17177	7.40328e-13	2.1031e-12
hsa-miR-30b-3p	18.1982	-1.10463	0.156713	-7.04874	1.80542e-12	5.09632e-12
hsa-miR-20a-5p	959.722	1.00522	0.144412	6.9608	3.38354e-12	9.49092e-12
hsa-miR-221-5p	22.877	-1.51406	0.22705	-6.66839	2.58631e-11	7.12033e-11
hsa-miR-223-3p	1383.88	-1.13489	0.170373	-6.6612	2.71598e-11	7.43144e-11
hsa-miR-375	146148	1.66975	0.25568	6.53064	6.54876e-11	1.78094e-10
hsa-miR-187-3p	137.759	1.93392	0.296726	6.51752	7.14783e-11	1.93208e-10
hsa-miR-3614-5p	18.212	-1.13162	0.17405	-6.5017	7.94155e-11	2.13369e-10
hsa-miR-592	11.2323	1.72649	0.266378	6.48135	9.09083e-11	2.4134e-10
hsa-miR-181b-2-3p	12.0578	1.31366	0.203729	6.4481	1.13262e-10	2.98905e-10
hsa-miR-758-3p	38.4046	1.58425	0.252984	6.26224	3.79475e-10	9.78299e-10
hsa-miR-1226-3p	7.82072	-1.36065	0.218769	-6.21959	4.98464e-10	1.26315e-09
hsa-miR-628-5p	83.6386	1.35742	0.220079	6.16789	6.92081e-10	1.73409e-09
hsa-miR-493-3p	23.917	1.60573	0.262521	6.11659	9.55981e-10	2.38194e-09
hsa-miR-551b-3p	17.2078	1.81801	0.297963	6.10148	1.05093e-09	2.60397e-09
hsa-miR-584-5p	172.276	-1.25699	0.2082	-6.03742	1.56597e-09	3.85868e-09
hsa-miR-150-5p	4617.52	-1.04505	0.173438	-6.02551	1.68575e-09	4.12899e-09
hsa-miR-1180-3p	115.436	-1.02167	0.171028	-5.97373	2.31896e-09	5.62096e-09
hsa-miR-214-3p	26.7495	-1.00422	0.168483	-5.96038	2.51658e-09	6.0021e-09
hsa-miR-550a-5p	17.8572	1.14027	0.191308	5.96039	2.51636e-09	6.0021e-09
hsa-miR-215-5p	103.564	2.0127	0.341855	5.88758	3.91889e-09	9.29693e-09
hsa-miR-3605-3p	12.1431	-1.08137	0.183863	-5.88138	4.06854e-09	9.6009e-09
hsa-miR-450b-5p	76.0745	1.15699	0.196899	5.87607	4.20112e-09	9.86159e-09
hsa-miR-205-5p	2120.22	2.17526	0.370281	5.87461	4.23832e-09	9.89681e-09
hsa-miR-653-5p	88.0316	1.40347	0.244564	5.73865	9.54354e-09	2.21688e-08
hsa-miR-106a-5p	63.8921	1.24179	0.216508	5.73553	9.72061e-09	2.24632e-08
hsa-miR-192-3p	21.9071	2.05382	0.358149	5.73452	9.77874e-09	2.2481e-08
hsa-miR-3677-3p	19.3923	1.14906	0.203338	5.65098	1.59537e-08	3.5936e-08
hsa-miR-3653-3p	16.4919	-1.085	0.195838	-5.54033	3.01911e-08	6.76644e-08
hsa-miR-382-5p	59.1142	1.27824	0.2346	5.4486	5.07689e-08	1.12651e-07
hsa-miR-217	118.446	1.20137	0.223467	5.37603	7.61446e-08	1.67293e-07
hsa-miR-889-3p	72.0285	1.3992	0.261726	5.34606	8.98899e-08	1.95565e-07
hsa-miR-203b-3p	242.802	1.23207	0.237032	5.1979	2.01551e-07	4.28057e-07
hsa-miR-487b-3p	25.3684	1.46154	0.283145	5.16182	2.44562e-07	5.14503e-07
hsa-miR-296-5p	23.2945	-1.13545	0.227383	-4.99358	5.92711e-07	1.22503e-06
hsa-miR-134-5p	1067.91	1.2086	0.242861	4.97649	6.47473e-07	1.33075e-06
hsa-miR-937-3p	28.121	1.32699	0.266733	4.97497	6.52589e-07	1.33157e-06
hsa-miR-154-5p	13.7359	1.30116	0.265063	4.90888	9.15986e-07	1.83197e-06
hsa-miR-34c-3p	159.981	-1.45266	0.299712	-4.84685	1.25438e-06	2.47545e-06
hsa-miR-891a-5p	33.2	1.6678	0.354062	4.71047	2.47148e-06	4.81345e-06
hsa-miR-3653-5p	10.1378	1.36519	0.293458	4.65208	3.28605e-06	6.23649e-06
hsa-miR-20b-5p	89.454	1.23485	0.266604	4.63179	3.62523e-06	6.82217e-06
hsa-miR-493-5p	32.6465	1.11186	0.240117	4.6305	3.64791e-06	6.83601e-06
hsa-miR-34c-5p	243.612	-1.39207	0.307402	-4.5285	5.94046e-06	1.09481e-05
hsa-miR-34b-3p	50.4254	-1.45999	0.327437	-4.45885	8.23996e-06	1.50616e-05
hsa-miR-409-3p	74.8926	1.11835	0.253663	4.40881	1.03939e-05	1.89212e-05
hsa-miR-138-5p	20.1178	-1.10183	0.251473	-4.38149	1.17871e-05	2.12837e-05
hsa-miR-495-3p	30.248	1.18353	0.277333	4.26753	1.97649e-05	3.47054e-05
hsa-miR-369-3p	30.1321	1.17013	0.274564	4.26177	2.02817e-05	3.54731e-05
hsa-miR-412-5p	16.2227	1.22579	0.31225	3.92567	8.64904e-05	0.000146116
hsa-miR-675-3p	103.966	1.4368	0.368387	3.90026	9.60911e-05	0.000161115
hsa-miR-5698	20.5923	1.11107	0.288213	3.85503	0.000115714	0.000189891
PYCR1	5360.47	3.73629	0.123028	30.3695	1.3897e-202	2.15528e-198
FAM83A	6625.22	6.79057	0.234357	28.9753	1.34743e-184	1.04487e-180
OTUD1	1130.28	-2.13275	0.0813495	-26.2171	1.69422e-151	8.75856e-148
C16orf59	280.084	3.53964	0.139962	25.2901	4.10977e-141	1.59346e-137
ETV4	2196	3.86772	0.153978	25.1186	3.11749e-139	9.66982e-136
EPAS1	28303.3	-2.70653	0.111075	-24.3666	3.86451e-131	9.98911e-128
TUBB3	371.228	4.75072	0.195675	24.2786	3.2993e-130	7.30983e-127
B3GNT3	2087.37	4.39777	0.181529	24.2263	1.17427e-129	2.27646e-126
SAPCD2	744.991	3.78837	0.157568	24.0428	9.93562e-128	1.71213e-124
PECAM1	12266.7	-2.31573	0.0970699	-23.8563	8.71477e-126	1.2287e-122
IQGAP3	1369.43	3.60488	0.151471	23.7992	3.40767e-125	4.40413e-122
TOP2A	5352.73	3.84847	0.161954	23.7628	8.10573e-125	9.67014e-122
ACVRL1	2310.35	-2.55295	0.109003	-23.4208	2.62093e-121	2.90343e-118
S1PR1	1798.19	-2.8538	0.122505	-23.2954	4.93229e-120	5.09966e-117
RGCC	3512.37	-2.85703	0.122833	-23.2595	1.14135e-119	1.10632e-116
RTKN2	2159.2	-4.10829	0.176698	-23.2504	1.41033e-119	1.28663e-116
SEMA3G	747.349	-3.19721	0.137868	-23.1904	5.6875e-119	4.64249e-116
STX11	563.984	-3.0002	0.129432	-23.1797	7.29953e-119	5.66042e-116
RAMP3	1160.69	-3.19037	0.137746	-23.1612	1.12143e-118	8.28203e-116
WWC2	2146.77	-2.40231	0.104286	-23.0358	2.03952e-117	1.43777e-114
ADM2	777.392	3.48815	0.151601	23.0088	3.80795e-117	2.56772e-114
PTPN21	1280.96	-2.48348	0.108142	-22.9651	1.04161e-116	6.731e-114
EMP2	18484.1	-2.73354	0.11917	-22.9381	1.93925e-116	1.20304e-113
TEK	977.379	-3.27593	0.142988	-22.9105	3.65066e-116	2.17762e-113
UBE2T	847.753	3.32135	0.14521	22.8727	8.67909e-116	4.98533e-113
KIF4A	874.354	3.82746	0.167685	22.8253	2.57215e-115	1.4247e-112
RAMP2	1032.84	-2.8459	0.126036	-22.58	6.8074e-113	3.59919e-110
CRABP2	8255.12	5.59748	0.247906	22.5791	6.96213e-113	3.59919e-110
LDB2	1146.08	-2.63739	0.116877	-22.5655	9.45756e-113	4.73153e-110
MEX3A	1340.6	4.19346	0.186538	22.4804	6.45495e-112	3.12843e-109
HSPA12B	448.514	-2.7663	0.123274	-22.4403	1.59285e-111	7.4859e-109
TMEM184A	2030.69	3.14524	0.140431	22.397	4.2103e-111	1.92052e-108
FAM107A	1805.87	-4.53154	0.202419	-22.3869	5.27608e-111	2.33791e-108
CDC20	1575.09	3.79415	0.170126	22.3021	3.52702e-110	1.51946e-107
HJURP	701.866	3.86012	0.173369	22.2654	8.00088e-110	3.35367e-107
TMPRSS4	5443.04	4.80888	0.21615	22.2479	1.18286e-109	4.82761e-107
NEK2	688.192	3.73153	0.168076	22.2014	3.32854e-109	1.32365e-106
PRKCE	1039.89	-1.93626	0.0877945	-22.0545	8.65032e-108	3.35395e-105
UHRF1	692.273	3.3425	0.151864	22.0099	2.31584e-107	8.76009e-105
CDC25C	199.636	3.66508	0.16655	22.0059	2.52957e-107	9.34074e-105
GOLM1	13395.8	2.63822	0.12017	21.9542	7.90145e-107	2.84985e-104
KIF14	431.313	3.70216	0.168933	21.9149	1.87188e-106	6.59794e-104
MMP11	4555.59	5.52577	0.252631	21.8729	4.70678e-106	1.62216e-103
ASPM	929.78	3.62706	0.165875	21.8662	5.44799e-106	1.8368e-103
UBE2C	1744.05	4.20696	0.192686	21.8332	1.1218e-105	3.70169e-103
ABCA12	567.844	5.31371	0.244958	21.6923	2.42445e-104	7.83349e-102
EDNRB	1574.83	-3.52157	0.162384	-21.6867	2.73995e-104	8.67223e-102
LIMS2	1265.3	-2.78143	0.128298	-21.6795	3.20326e-104	9.93587e-102
PTPRH	737.527	5.17794	0.239106	21.6554	5.40448e-104	1.64349e-101
KIF2C	1043.6	3.57623	0.16538	21.6243	1.0603e-103	3.16236e-101
PRX	1164.09	-3.35233	0.155294	-21.587	2.38095e-103	6.96721e-101
DLGAP5	740.018	3.67756	0.170595	21.5573	4.52198e-103	1.29873e-100
KIF20A	872.787	3.1549	0.146419	21.5471	5.64156e-103	1.59082e-100
KIF18B	581.562	3.78383	0.175625	21.545	5.90195e-103	1.63452e-100
TROAP	632.038	3.85417	0.178938	21.5391	6.70381e-103	1.82402e-100
COL10A1	2743.25	4.59156	0.213207	21.5356	7.21918e-103	1.93038e-100
CTHRC1	3146.92	3.77378	0.175367	21.5193	1.02666e-102	2.69872e-100
ROBO4	1628.76	-2.81338	0.131073	-21.4642	3.36584e-102	8.70013e-100
PLEKHN1	340.963	3.15374	0.14705	21.4467	4.89967e-102	1.24572e-99
BUB1B	674.763	3.39472	0.158348	21.4383	5.86649e-102	1.4558e-99
ANLN	2091.86	3.76337	0.175615	21.4297	7.06864e-102	1.71293e-99
NUF2	570.143	3.70845	0.173126	21.4205	8.59913e-102	2.05175e-99
PLK1	1165.19	3.22645	0.15065	21.4168	9.3083e-102	2.18731e-99
CDC6	973.828	3.42742	0.160073	21.4116	1.04076e-101	2.40913e-99
CENPF	2317.33	3.44653	0.161255	21.3732	2.372e-101	5.4099e-99
JAM2	772.373	-2.52837	0.118781	-21.2861	1.52771e-100	3.4338e-98
SPAG5	1400.48	3.09971	0.145959	21.2368	4.36432e-100	9.66946e-98
CALCRL	2378.79	-2.81133	0.132592	-21.2028	8.98921e-100	1.94268e-97
BIRC5	1835.51	3.69408	0.174227	21.2027	9.01884e-100	1.94268e-97
SH2D3C	1169.39	-2.26741	0.107065	-21.1779	1.52693e-99	3.24399e-97
ERCC6L	202.509	3.24224	0.153311	21.1481	2.87403e-99	5.94312e-97
TPX2	2525.58	3.63996	0.172125	21.1472	2.92669e-99	5.97238e-97
CDH5	3249.23	-2.53818	0.120062	-21.1405	3.37528e-99	6.79833e-97
CYP24A1	4386.75	6.7357	0.318873	21.1235	4.84024e-99	9.624e-97
ECSCR	192.647	-2.35835	0.111836	-21.0876	1.03465e-98	2.03119e-96
MELK	694.146	3.60747	0.171393	21.0479	2.39059e-98	4.63446e-96
EXO1	424.311	3.58511	0.170543	21.0217	4.15362e-98	7.9529e-96
PITX2	341.81	8.23333	0.391955	21.0058	5.80239e-98	1.09743e-95
E2F8	347.869	3.16307	0.150612	21.0014	6.37195e-98	1.19063e-95
XRCC2	297.195	3.19631	0.152349	20.9802	9.937e-98	1.83468e-95
ALDH18A1	5020.42	1.62112	0.0773383	20.9615	1.47481e-97	2.69092e-95
GREM1	2680.74	4.9762	0.237421	20.9594	1.54159e-97	2.78006e-95
KANK3	356.244	-2.80766	0.133964	-20.9584	1.57408e-97	2.80603e-95
COL11A1	3072.35	6.19203	0.296357	20.8938	6.09133e-97	1.07353e-94
RECQL4	1094.4	3.04192	0.145695	20.8787	8.35878e-97	1.45659e-94
DEPDC1	487.572	3.80977	0.182531	20.8719	9.6488e-97	1.6627e-94
DEPDC1B	342.984	3.5847	0.171865	20.8577	1.29698e-96	2.21042e-94
EFNA4	907.578	2.20223	0.105789	20.8173	3.01994e-96	5.0909e-94
ORC6	345.349	3.04888	0.146465	20.8165	3.06695e-96	5.11455e-94
KIF26B	2070.89	3.10676	0.149262	20.8142	3.22053e-96	5.31352e-94
CDCA8	876.607	3.05908	0.147459	20.7452	1.35459e-95	2.21141e-93
CD101	301.193	-2.79228	0.134824	-20.7107	2.77661e-95	4.43942e-93
SPAG4	712.567	2.91904	0.141536	20.624	1.67048e-94	2.64362e-92
TAL1	195.494	-2.81963	0.13693	-20.5918	3.25229e-94	5.09493e-92
SYT12	1368.94	5.70607	0.277346	20.5738	4.7089e-94	7.30304e-92
CYYR1	798.611	-2.28095	0.110989	-20.5512	7.51436e-94	1.15386e-91
CBLC	903.775	3.23144	0.157265	20.5477	8.06754e-94	1.22666e-91
EFNA3	268.283	3.08347	0.150678	20.4639	4.51414e-93	6.79707e-91
RASAL1	503.99	4.04432	0.197651	20.4619	4.70374e-93	7.01445e-91
MYZAP	187.949	-3.33262	0.162953	-20.4514	5.83603e-93	8.6201e-91
PPP1R14B	4303.04	2.10494	0.102952	20.4459	6.53645e-93	9.56357e-91
CEP55	1033.91	3.2505	0.159132	20.4264	9.7443e-93	1.41238e-90
SPOCK2	6608.19	-3.1808	0.15574	-20.4238	1.02679e-92	1.47449e-90
ZYG11A	147.115	5.30719	0.260263	20.3916	1.98496e-92	2.82429e-90
FCN3	1577.72	-4.47655	0.219669	-20.3786	2.58826e-92	3.64921e-90
STARD13	841.447	-2.06059	0.101181	-20.3654	3.39147e-92	4.73858e-90
RAD54L	279.188	3.28311	0.16142	20.3389	5.82238e-92	8.06244e-90
GINS1	696.287	3.04714	0.150032	20.3099	1.05119e-91	1.44273e-89
FOXF1	618.082	-2.73392	0.134632	-20.3066	1.12324e-91	1.5281e-89
PPP1R14D	621.302	6.00528	0.296109	20.2806	1.90785e-91	2.57294e-89
CCNB1	1849.49	2.98234	0.147287	20.2485	3.66163e-91	4.89554e-89
TMEM177	518.168	1.59089	0.0786051	20.239	4.44507e-91	5.89219e-89
LGR4	3088.02	2.65306	0.131168	20.2264	5.73232e-91	7.53411e-89
SMAD6	892.937	-2.56066	0.126785	-20.1968	1.0447e-90	1.36154e-88
CLEC1A	189.014	-2.32555	0.115451	-20.1433	3.08394e-90	3.98574e-88
FGD5	1364.92	-2.26084	0.11237	-20.1196	4.97103e-90	6.37155e-88
MYEOV	931.504	6.29702	0.313303	20.0988	7.55801e-90	9.60797e-88
CST1	780.132	6.85195	0.34103	20.0919	8.68367e-90	1.09492e-87
FUT2	1054.35	3.1945	0.159071	20.0822	1.05561e-89	1.32028e-87
CDCA3	514.783	3.17962	0.158383	20.0755	1.20923e-89	1.50032e-87
ATP10B	728.572	5.46513	0.272413	20.0619	1.58809e-89	1.95473e-87
GTSE1	487.63	3.11146	0.155105	20.0604	1.63885e-89	2.00133e-87
EPHA10	537.106	3.63512	0.181408	20.0384	2.54858e-89	3.06402e-87
EZH2	926.77	2.53554	0.126631	20.023	3.47085e-89	4.14072e-87
AURKB	637.576	3.46918	0.173354	20.0121	4.31848e-89	5.11262e-87
MDK	14299.9	3.09988	0.15491	20.0109	4.4302e-89	5.20515e-87
STIL	570.544	2.51413	0.125653	20.0084	4.65014e-89	5.42248e-87
HMGB3	13100.6	3.51428	0.175666	20.0055	4.93146e-89	5.70762e-87
PLAC9	295.012	-2.71077	0.135544	-19.9991	5.60724e-89	6.44168e-87
GIMAP8	1122.44	-2.4716	0.123925	-19.9444	1.67728e-88	1.89876e-86
MCM10	413.924	3.53577	0.177472	19.923	2.57182e-88	2.86952e-86
GJB2	1680.49	4.56141	0.229042	19.9151	3.00947e-88	3.33385e-86
IGSF9	1280.78	3.26274	0.163844	19.9136	3.09972e-88	3.40948e-86
SKA3	316.629	3.19942	0.160728	19.9058	3.6213e-88	3.95512e-86
BMPR2	5579.67	-1.42007	0.0713936	-19.8907	4.89952e-88	5.31376e-86
SRPK1	4001.54	1.55592	0.078233	19.8883	5.13941e-88	5.53521e-86
SPP1	27999.2	4.78657	0.240678	19.8879	5.18486e-88	5.54566e-86
TMPRSS11E	601.473	6.70669	0.337886	19.849	1.12469e-87	1.19471e-85
CENPA	288.108	3.6297	0.182937	19.8412	1.31186e-87	1.38406e-85
FOXM1	1594.31	3.38445	0.170627	19.8353	1.47506e-87	1.54572e-85
PNPLA6	3813.43	-1.54521	0.0779391	-19.8259	1.77981e-87	1.85256e-85
RRM2	2377.23	3.22762	0.162826	19.8225	1.9046e-87	1.96923e-85
GPT2	3294.17	3.43821	0.173469	19.8203	1.98875e-87	2.04262e-85
SPTBN2	2473.56	2.51002	0.126735	19.8053	2.67978e-87	2.73426e-85
FRMD5	326.336	3.50735	0.177454	19.7648	5.98363e-87	6.06537e-85
CAVIN2	3714.39	-3.30799	0.167524	-19.7463	8.6266e-87	8.68765e-85
EPN3	882.889	3.08713	0.156659	19.706	1.91428e-86	1.91539e-84
FHL1	3199.9	-3.42566	0.174092	-19.6773	3.37608e-86	3.35639e-84
LRRC32	2255.14	-2.35889	0.120043	-19.6504	5.74029e-86	5.67046e-84
CCNB2	907.824	3.05688	0.155727	19.6298	8.60637e-86	8.44786e-84
GRK5	1505.21	-2.48815	0.126774	-19.6267	9.1486e-86	8.92362e-84
FMO2	2827.94	-3.3008	0.168225	-19.6213	1.01626e-85	9.78958e-84
GCNT3	2391.84	5.18681	0.264343	19.6215	1.01268e-85	9.78958e-84
PSAT1	1275.66	3.51384	0.179097	19.6198	1.04776e-85	1.00307e-83
MYCT1	519.989	-2.26832	0.115626	-19.6177	1.09193e-85	1.03895e-83
MYBL2	2336.15	3.82587	0.195028	19.6171	1.10554e-85	1.04548e-83
SGO1	201.65	3.1914	0.16273	19.6116	1.2298e-85	1.15593e-83
KANK2	4802.01	-1.64	0.083626	-19.6111	1.2421e-85	1.16047e-83
PKMYT1	533.959	3.00786	0.153454	19.6011	1.51286e-85	1.40497e-83
STARD8	719.584	-2.2126	0.112945	-19.5901	1.87818e-85	1.73385e-83
PTPRB	2852.23	-2.66887	0.13628	-19.5837	2.13099e-85	1.95559e-83
ARHGEF39	318.214	2.43977	0.124758	19.5559	3.67127e-85	3.34928e-83
PAICS	5892.84	1.86361	0.0953646	19.5419	4.83499e-85	4.38514e-83
STX1A	790.917	3.0641	0.156947	19.5231	6.98681e-85	6.29991e-83
ZWINT	1410.44	2.61872	0.134186	19.5156	8.08616e-85	7.24903e-83
EEF1A2	2926.19	6.40181	0.328156	19.5084	9.31245e-85	8.30039e-83
PAFAH1B3	1668.11	2.25862	0.115945	19.4802	1.61747e-84	1.43345e-82
CKAP2L	471.879	3.13785	0.161358	19.4465	3.12317e-84	2.75212e-82
FERMT1	1379.59	3.19941	0.16469	19.4268	4.57753e-84	4.0109e-82
RCC1	2972.75	1.74338	0.0897817	19.418	5.43533e-84	4.73576e-82
PERM1	145.125	3.06838	0.158062	19.4126	6.0427e-84	5.23555e-82
ARHGEF26	1161.84	-2.70035	0.139138	-19.4077	6.64914e-84	5.72008e-82
CDC45	477.894	3.17103	0.163398	19.4067	6.7678e-84	5.76713e-82
OTX1	276.826	3.35262	0.172959	19.3839	1.05507e-83	8.94157e-82
ARHGEF15	704.32	-2.42857	0.125359	-19.3728	1.30877e-83	1.10314e-81
CLEC14A	1581.67	-2.27908	0.117756	-19.3543	1.87456e-83	1.57149e-81
ITPKA	635.356	5.17866	0.268111	19.3153	3.99022e-83	3.32711e-81
ERG	1022.12	-2.16164	0.111957	-19.3078	4.61442e-83	3.82701e-81
NEIL3	216.863	4.25551	0.220894	19.265	1.05732e-82	8.7223e-81
SFXN1	2147.52	1.49601	0.0778199	19.224	2.32968e-82	1.9117e-80
CELSR3	790.633	3.37176	0.175905	19.168	6.84394e-82	5.58646e-80
TTK	467.287	3.28083	0.171215	19.162	7.68277e-82	6.23833e-80
MND1	147.341	2.8904	0.150945	19.1487	9.91858e-82	8.01183e-80
KIF11	1172.15	2.68195	0.140145	19.137	1.24251e-81	9.98453e-80
MKI67	3407	3.0978	0.162046	19.1168	1.83064e-81	1.46348e-79
NDC80	532.983	3.12591	0.163545	19.1134	1.9514e-81	1.55201e-79
POLQ	274.986	3.21493	0.168229	19.1104	2.06832e-81	1.63661e-79
PRAME	1130.33	7.59548	0.397645	19.1011	2.46991e-81	1.94446e-79
FABP4	996.434	-4.90067	0.256796	-19.0839	3.4355e-81	2.69097e-79
HMMR	677.225	3.04272	0.159484	19.0785	3.80731e-81	2.96722e-79
SPTBN1	23185.6	-1.78413	0.0936117	-19.0588	5.55348e-81	4.30644e-79
CSRNP1	3416.59	-2.37155	0.124517	-19.046	7.09415e-81	5.47379e-79
CASKIN2	2082.14	-1.66294	0.0873543	-19.0367	8.46651e-81	6.50035e-79
NCAPG	674.097	3.20211	0.168346	19.021	1.14315e-80	8.73353e-79
CCM2L	198.008	-2.4878	0.130845	-19.0134	1.32191e-80	1.00498e-78
FGL1	2393.18	7.53625	0.396402	19.0116	1.3662e-80	1.03358e-78
NCAPH	624.929	3.01401	0.158623	19.0011	1.67161e-80	1.25849e-78
NME1	2841.79	2.21649	0.116674	18.9973	1.794e-80	1.34411e-78
NOVA2	271.711	-2.40974	0.12686	-18.9953	1.86532e-80	1.39083e-78
CLEC3B	982.579	-3.65718	0.192569	-18.9915	2.00574e-80	1.48838e-78
HTR3A	388.245	5.93864	0.312847	18.9826	2.37621e-80	1.75488e-78
SLC2A1	8025.72	3.51796	0.185735	18.9407	5.26956e-80	3.87325e-78
MMRN2	1446.14	-2.11804	0.111868	-18.9334	6.04851e-80	4.42483e-78
ADRB2	456.749	-3.10316	0.163945	-18.928	6.70881e-80	4.88484e-78
PCLAF	791.499	2.84759	0.150523	18.918	8.10767e-80	5.87579e-78
RMI2	684.572	2.2905	0.1211	18.9141	8.72421e-80	6.2932e-78
LYVE1	643.33	-3.251	0.172011	-18.8999	1.14189e-79	8.19886e-78
SASH1	1979.22	-1.89562	0.100361	-18.8881	1.42899e-79	1.0213e-77
CDCA5	1033.75	2.98876	0.158299	18.8804	1.6521e-79	1.17534e-77
USHBP1	174.958	-2.2949	0.121566	-18.8778	1.73757e-79	1.2305e-77
HS6ST2	2003.64	3.68759	0.195377	18.8743	1.85641e-79	1.30868e-77
PDLIM2	1388.17	-1.93386	0.102729	-18.8248	4.73216e-79	3.30591e-77
NUSAP1	1339.08	2.56578	0.136331	18.8203	5.1535e-79	3.58411e-77
OCIAD2	5101.32	2.19754	0.116788	18.8165	5.53647e-79	3.83327e-77
GPR146	90.9229	-2.30463	0.122504	-18.8127	5.94452e-79	4.09749e-77
SNRK	1954.95	-1.2487	0.0664003	-18.8057	6.78216e-79	4.65418e-77
PEAK1	2573.56	-1.73175	0.092111	-18.8007	7.45252e-79	5.09168e-77
THSD1	279.676	-2.2389	0.119254	-18.7742	1.22776e-78	8.35144e-77
PPAT	933.422	1.90549	0.101555	18.7632	1.51048e-78	1.02297e-76
AGER	14977.6	-4.97884	0.265367	-18.7621	1.54238e-78	1.03553e-76
CAT	5805.6	-1.89803	0.101356	-18.7264	3.01425e-78	2.00635e-76
PLPP2	3943.83	2.43161	0.130404	18.6467	1.34281e-77	8.86196e-76
RGS17	495.552	3.61373	0.193885	18.6385	1.56557e-77	1.02883e-75
ESPL1	676.432	3.12612	0.16773	18.6379	1.58444e-77	1.03684e-75
BRIP1	334.462	2.61919	0.140672	18.6191	2.25008e-77	1.46624e-75
CAV1	13152.3	-3.41577	0.183643	-18.6	3.21019e-77	2.08313e-75
ENTPD8	236.85	4.68475	0.252146	18.5795	4.70433e-77	3.03998e-75
ARHGAP6	285.089	-2.40564	0.129599	-18.5622	6.50262e-77	4.18461e-75
SPINK1	9509.29	6.69334	0.360621	18.5606	6.69693e-77	4.29185e-75
NDST1	5718	-1.59812	0.0862114	-18.5372	1.03488e-76	6.6049e-75
MYO19	2227.68	1.65449	0.089332	18.5206	1.40746e-76	8.94601e-75
UNC5CL	735.926	3.12194	0.168591	18.5179	1.48239e-76	9.38383e-75
MNX1	117.632	4.32379	0.233669	18.5039	1.9198e-76	1.21033e-74
STX12	3357.81	-1.05693	0.057177	-18.4852	2.71897e-76	1.70723e-74
SLC25A10	822.112	2.22841	0.120984	18.419	9.2557e-76	5.78817e-74
VIPR1	1421.72	-3.22887	0.175355	-18.4134	1.02652e-75	6.39373e-74
GPRIN1	470.539	2.72223	0.147905	18.4052	1.19283e-75	7.39986e-74
RAB26	174.111	3.65236	0.198772	18.3747	2.0962e-75	1.29522e-73
EME1	194.726	2.75538	0.149968	18.3732	2.15423e-75	1.32579e-73
C17orf53	300.023	2.75102	0.149738	18.3722	2.19279e-75	1.34419e-73
SOX7	366.987	-2.92243	0.159153	-18.3624	2.62881e-75	1.60513e-73
GRASP	591.02	-2.33495	0.127243	-18.3503	3.28358e-75	1.99706e-73
TFAP2A	731.191	3.75169	0.204516	18.3443	3.66761e-75	2.22191e-73
TMEM100	1184.78	-4.33428	0.236492	-18.3274	5.00295e-75	3.0191e-73
SLC39A8	8415.16	-2.51142	0.137334	-18.287	1.05003e-74	6.28761e-73
GINS2	547.609	2.86917	0.157	18.275	1.31005e-74	7.81442e-73
CD93	5739.56	-2.23893	0.122541	-18.2708	1.41266e-74	8.36221e-73
LMO2	697.335	-1.91529	0.104827	-18.2709	1.41087e-74	8.36221e-73
PRC1	1480.26	2.52682	0.13834	18.2653	1.56297e-74	9.21674e-73
CCNA2	917.341	2.89227	0.15837	18.2628	1.63753e-74	9.61987e-73
RASIP1	709.291	-2.28282	0.125014	-18.2605	1.70781e-74	9.99486e-73
CDCA2	267.179	2.94453	0.161299	18.2551	1.88632e-74	1.09981e-72
PDIA4	21829.9	1.78346	0.0978157	18.2329	2.83026e-74	1.64399e-72
EMCN	952.278	-2.75614	0.151248	-18.2227	3.41168e-74	1.97432e-72
B4GALNT4	529.347	4.77387	0.262233	18.2046	4.74079e-74	2.73327e-72
TK1	2745.93	2.66416	0.146444	18.1923	5.94168e-74	3.41294e-72
PBK	437.012	3.41026	0.187507	18.1874	6.49742e-74	3.71839e-72
RHBDL2	469.846	2.66155	0.146478	18.1704	8.86026e-74	5.05197e-72
CDT1	757.544	2.75414	0.151585	18.1689	9.10489e-74	5.17244e-72
VIL1	1206.37	7.00099	0.385398	18.1656	9.66119e-74	5.46845e-72
IQANK1	1767.62	2.26604	0.124934	18.1378	1.60178e-73	9.03346e-72
DENND3	2630.59	-1.79372	0.0991081	-18.0986	3.26857e-73	1.83668e-71
NECAB1	246.265	-3.27905	0.181368	-18.0795	4.62046e-73	2.58696e-71
CCNE1	405.068	3.25704	0.180451	18.0495	7.96054e-73	4.44101e-71
SERINC1	9908.19	-1.18689	0.0657848	-18.0421	9.10737e-73	5.06259e-71
CABYR	598.06	4.67598	0.2593	18.0331	1.07207e-72	5.93814e-71
XDH	989.838	3.97268	0.220427	18.0227	1.29359e-72	7.13958e-71
PPP1R15A	5074.51	-1.85341	0.102968	-17.9998	1.95536e-72	1.07538e-70
MMP13	1451.68	6.10956	0.339484	17.9966	2.07142e-72	1.13518e-70
TICRR	253.961	2.90897	0.161756	17.9837	2.61516e-72	1.42812e-70
TFR2	154.297	2.97182	0.165429	17.9643	3.71036e-72	2.01909e-70
GRHL3	164.037	3.54232	0.197288	17.955	4.38214e-72	2.37632e-70
TNS1	15760.9	-2.18688	0.121864	-17.9452	5.22793e-72	2.82508e-70
RGS9	99.6492	-2.47645	0.138173	-17.9228	7.82729e-72	4.21505e-70
KIFC1	1144.12	2.75538	0.153838	17.9109	9.69626e-72	5.20343e-70
AOC3	3775.09	-2.63934	0.147452	-17.8996	1.18669e-71	6.34634e-70
SPC24	390.72	2.66929	0.149397	17.867	2.13098e-71	1.13572e-69
RHOJ	638.581	-1.88873	0.105803	-17.8513	2.82415e-71	1.49999e-69
STRA6	734.587	4.51241	0.253043	17.8326	3.94657e-71	2.08233e-69
FEZ1	451.072	-2.14351	0.120202	-17.8326	3.94741e-71	2.08233e-69
ADPRH	876.473	-1.61021	0.090534	-17.7857	9.12592e-71	4.78155e-69
C1orf112	416.361	1.69591	0.0954574	17.7662	1.29225e-70	6.748e-69
NECTIN4	3040.87	2.35303	0.1326	17.7453	1.87389e-70	9.75242e-69
CAVIN1	11981.1	-2.06251	0.116288	-17.7362	2.20304e-70	1.14271e-68
KIF15	363.579	2.66942	0.150539	17.7324	2.35722e-70	1.2186e-68
ASF1B	862.472	2.37972	0.134213	17.7309	2.4222e-70	1.24804e-68
NLRC4	270.471	-2.12615	0.120136	-17.6979	4.35306e-70	2.23549e-68
HELLS	669.27	2.28276	0.129057	17.688	5.18398e-70	2.65341e-68
FAM111B	529.654	2.71105	0.153384	17.6749	6.54642e-70	3.33975e-68
TNNC1	677.626	-3.53325	0.19995	-17.6707	7.05759e-70	3.58873e-68
MSTO1	721.791	1.50517	0.085275	17.6508	1.00354e-69	5.08104e-68
SLIT2	1625.55	-2.52569	0.143093	-17.6507	1.00579e-69	5.08104e-68
KAT2A	3105.2	1.71257	0.0970848	17.6399	1.21614e-69	6.12375e-68
PIMREG	300.415	3.19421	0.181102	17.6376	1.26691e-69	6.35876e-68
QKI	5405.88	-1.42548	0.0808822	-17.6242	1.60615e-69	8.0354e-68
ORC1	329.212	2.74569	0.156013	17.5991	2.50254e-69	1.24797e-67
PLEK2	870.582	2.72609	0.154918	17.597	2.59653e-69	1.29069e-67
LYPD1	255.741	4.07886	0.231818	17.5951	2.6851e-69	1.32622e-67
SKA1	265.431	3.04049	0.172839	17.5914	2.86488e-69	1.41052e-67
ADARB1	1300.7	-1.801	0.102381	-17.5912	2.87686e-69	1.41194e-67
SYT7	3071.45	3.46298	0.196892	17.5882	3.03193e-69	1.48335e-67
TMEM204	1031.08	-1.89887	0.108001	-17.582	3.38229e-69	1.64956e-67
GPD1	589.148	-3.9042	0.222118	-17.5771	3.68886e-69	1.79344e-67
KDELR3	2357.43	2.23205	0.127075	17.5648	4.58053e-69	2.21998e-67
CENPI	235.381	2.69631	0.153511	17.5643	4.62276e-69	2.23347e-67
C14orf132	1131.46	-2.64812	0.150826	-17.5575	5.21043e-69	2.50958e-67
TONSL	1033.26	2.13593	0.12169	17.5522	5.7204e-69	2.74668e-67
ARHGAP31	2445.29	-2.17272	0.123855	-17.5424	6.79348e-69	3.23637e-67
PAEP	3310.28	7.47113	0.425885	17.5426	6.77373e-69	3.23637e-67
BCL2L15	630.077	3.48851	0.198862	17.5424	6.80286e-69	3.23637e-67
HIST1H2BD	928.717	2.59242	0.147987	17.5179	1.04584e-68	4.96021e-67
SOX17	174.716	-2.69837	0.154041	-17.5173	1.05757e-68	5.00056e-67
HEG1	4827.1	-2.16373	0.123527	-17.5162	1.07722e-68	5.07801e-67
CA9	952.554	5.61417	0.320877	17.4963	1.52752e-68	7.15718e-67
CHAF1B	598.406	1.93536	0.110745	17.4758	2.18965e-68	1.02287e-66
KNL1	463.333	2.55912	0.146541	17.4635	2.71588e-68	1.26488e-66
MCM4	4037.3	2.2099	0.126642	17.45	3.44391e-68	1.59915e-66
HIGD1B	206.113	-2.75849	0.158164	-17.4407	4.04837e-68	1.87421e-66
CNOT11	3556.5	1.12508	0.064626	17.409	7.04484e-68	3.25174e-66
PITX1	717.882	4.57486	0.262958	17.3977	8.58799e-68	3.95226e-66
KNTC1	1291.05	2.05736	0.118336	17.3857	1.05891e-67	4.85878e-66
GLIPR2	2293.07	-2.19701	0.126437	-17.3763	1.24691e-67	5.70451e-66
WFS1	3565.57	-1.70027	0.0980046	-17.3489	2.00998e-67	9.16846e-66
LMCD1	1938	-1.76742	0.101954	-17.3355	2.53801e-67	1.15431e-65
SEMA6A	614.336	-2.62604	0.151486	-17.3352	2.54961e-67	1.1562e-65
TACC1	6004.23	-1.90272	0.109823	-17.3254	3.0252e-67	1.36787e-65
GIMAP6	1423.51	-2.10296	0.121459	-17.3141	3.68117e-67	1.65963e-65
KLF6	10184.4	-1.83451	0.10613	-17.2855	6.04541e-67	2.71763e-65
ATIC	4548.08	1.24139	0.0718468	17.2783	6.85139e-67	3.0622e-65
EFCC1	305.941	-2.56255	0.148388	-17.2693	8.012e-67	3.57064e-65
RHBDL1	245.19	3.21924	0.186461	17.2649	8.64544e-67	3.8419e-65
INMT	2625.14	-3.49663	0.202937	-17.2301	1.57784e-66	6.99163e-65
B3GNT6	810.18	5.73431	0.33304	17.2181	1.94365e-66	8.58804e-65
ANOS1	2522.84	-2.83777	0.164845	-17.2148	2.05534e-66	9.05577e-65
AURKA	1072.22	2.64755	0.153815	17.2126	2.13683e-66	9.38812e-65
SALL4	117.996	3.39364	0.197302	17.2003	2.64384e-66	1.15829e-64
CNTD2	189.151	4.31742	0.251041	17.1981	2.74521e-66	1.19931e-64
CLIC5	3594.73	-3.62808	0.211028	-17.1924	3.02738e-66	1.31886e-64
NMU	250.518	4.61102	0.268979	17.1427	7.13008e-66	3.08884e-64
BUB1	1082.53	2.63562	0.153746	17.1427	7.12696e-66	3.08884e-64
HBA2	998.314	-4.11411	0.240063	-17.1376	7.77843e-66	3.36033e-64
PODXL2	2310.75	3.25555	0.190083	17.127	9.3316e-66	4.02011e-64
SCUBE1	391.477	-3.56394	0.20833	-17.1072	1.31133e-65	5.63362e-64
YBX2	264.262	4.77089	0.278945	17.1034	1.40092e-65	6.00192e-64
AKR7A3	469.735	5.04381	0.295667	17.0591	2.99248e-65	1.27852e-63
AGTPBP1	954.517	-1.27613	0.0749765	-17.0205	5.79135e-65	2.46753e-63
FAM110D	87.4667	-2.30104	0.135246	-17.0138	6.48689e-65	2.75631e-63
DNA2	390.146	2.19057	0.128791	17.0088	7.07218e-65	2.99679e-63
DBNDD1	1494.81	2.00042	0.117612	17.0086	7.09636e-65	2.99884e-63
MYADM	8568.07	-1.96351	0.115456	-17.0066	7.33997e-65	3.09336e-63
ESCO2	234.62	2.60798	0.153358	17.0058	7.43759e-65	3.12601e-63
DNAJC12	1170.19	4.29126	0.252568	16.9905	9.65504e-65	4.04703e-63
GALNT14	939.777	3.68283	0.216889	16.9803	1.14966e-64	4.80594e-63
ARHGEF16	1796.59	1.78346	0.105064	16.9749	1.25879e-64	5.24802e-63
KCNN4	2478.27	3.26625	0.192479	16.9694	1.38423e-64	5.7555e-63
FRMD3	250.597	-2.49997	0.147338	-16.9676	1.42686e-64	5.91688e-63
IL3RA	629.496	-1.71822	0.101288	-16.9637	1.52353e-64	6.30092e-63
LTBP4	6465.92	-2.19484	0.129405	-16.961	1.59655e-64	6.58535e-63
CCNF	875.393	1.89816	0.111982	16.9506	1.9041e-64	7.83306e-63
MAST1	101.131	3.26886	0.193162	16.9228	3.05299e-64	1.25262e-62
HBB	5703.2	-4.2389	0.250802	-16.9014	4.39397e-64	1.79805e-62
MMP1	4136.37	4.87868	0.288674	16.9003	4.47676e-64	1.82711e-62
POLE2	280.156	2.31448	0.136967	16.898	4.65197e-64	1.89363e-62
CGREF1	332.56	4.12974	0.244423	16.8959	4.82541e-64	1.95909e-62
CENPU	716.335	2.37052	0.140334	16.8919	5.15854e-64	2.08887e-62
AOC1	1907.94	5.00882	0.296597	16.8876	5.54988e-64	2.24149e-62
SESN1	1112.08	-1.6725	0.0991232	-16.8729	7.12043e-64	2.86833e-62
GPM6A	434.437	-4.4622	0.264561	-16.8664	7.94521e-64	3.19229e-62
PROM2	4028.51	2.63392	0.156269	16.855	9.63561e-64	3.86146e-62
C2CD4A	740.135	4.10685	0.243669	16.8542	9.77095e-64	3.90561e-62
KIF23	834.655	2.58114	0.153234	16.8444	1.15238e-63	4.59441e-62
FAM46B	451.462	-2.79021	0.165704	-16.8385	1.27417e-63	5.06696e-62
AGMAT	161.401	2.61968	0.155673	16.8282	1.5176e-63	6.01954e-62
P3H4	1894.17	2.09654	0.124667	16.8172	1.82738e-63	7.22979e-62
FAM136A	2195.81	1.18534	0.0704876	16.8164	1.85214e-63	7.30912e-62
HNF4G	383.641	3.43166	0.204232	16.8027	2.33042e-63	9.17321e-62
P2RY6	844.619	3.0018	0.178689	16.799	2.48158e-63	9.74349e-62
SERINC2	9030.04	2.07248	0.123401	16.7947	2.66862e-63	1.04251e-61
TNFRSF21	9085.6	1.97071	0.11737	16.7906	2.85989e-63	1.11442e-61
GNAQ	4644.76	-1.24285	0.074024	-16.7898	2.90029e-63	1.12733e-61
KNOP1	904.655	1.1397	0.0679029	16.7843	3.1797e-63	1.23285e-61
C1QTNF6	1416.19	2.29756	0.136904	16.7823	3.28969e-63	1.27232e-61
HPS5	1617.03	-1.15991	0.069184	-16.7656	4.35623e-63	1.68061e-61
KCNAB1	164.179	-1.87382	0.111771	-16.7648	4.41165e-63	1.69777e-61
FLAD1	2494.26	1.41581	0.0844627	16.7625	4.5883e-63	1.76138e-61
SAMD10	587.813	1.76412	0.105286	16.7554	5.16786e-63	1.97897e-61
MARCKSL1	9291.21	1.93046	0.11524	16.7516	5.51524e-63	2.10679e-61
GPIHBP1	433.463	-3.66859	0.219043	-16.7483	5.82471e-63	2.21954e-61
HBEGF	1885.4	-2.57505	0.153759	-16.7473	5.92179e-63	2.25101e-61
TGFBR3	1141.05	-2.6376	0.157642	-16.7316	7.71459e-63	2.92532e-61
SLC35F2	1935.88	1.87445	0.112054	16.7281	8.17945e-63	3.09403e-61
CENPE	544.553	2.58994	0.154943	16.7155	1.01095e-62	3.80555e-61
LHFPL6	1620.36	-1.71546	0.102643	-16.713	1.05405e-62	3.95816e-61
NARF	3358.51	1.26531	0.0757187	16.7106	1.09712e-62	4.10997e-61
FHL5	169.288	-2.82356	0.168983	-16.7091	1.12453e-62	4.20251e-61
F8	1009.28	-1.82949	0.10964	-16.6863	1.64809e-62	6.14428e-61
TRAIP	235.085	1.82398	0.109509	16.6561	2.73371e-62	1.01429e-60
CDKN3	418.707	2.89574	0.17387	16.6546	2.80168e-62	1.03702e-60
MYO7A	787.459	1.97812	0.118923	16.6337	3.97461e-62	1.46767e-60
GIMAP1	473.369	-2.00373	0.120477	-16.6316	4.11592e-62	1.51624e-60
STXBP6	483.498	-3.39345	0.204242	-16.6149	5.43752e-62	1.99835e-60
CILP2	560.217	3.51735	0.211725	16.6128	5.6322e-62	2.06501e-60
EPCAM	21333.6	1.62912	0.0981372	16.6004	6.92395e-62	2.53263e-60
JCAD	2893.19	-2.12511	0.128029	-16.5987	7.12104e-62	2.59859e-60
AKR1B10	3212.43	7.38854	0.445161	16.5975	7.26846e-62	2.64616e-60
MCEMP1	1220.7	-4.00233	0.241243	-16.5905	8.16948e-62	2.96722e-60
NLN	1772.52	1.3921	0.0839293	16.5866	8.71498e-62	3.15796e-60
THBD	2948.14	-2.43346	0.146842	-16.572	1.11043e-61	4.01437e-60
PLXNB3	1007.41	3.40748	0.205946	16.5455	1.72527e-61	6.22263e-60
DNAH14	461.682	1.85741	0.112278	16.5429	1.80175e-61	6.48336e-60
RCAN1	2193.53	-1.83257	0.110849	-16.5321	2.15387e-61	7.7325e-60
ECE2	592.563	2.11089	0.127737	16.5253	2.41287e-61	8.64232e-60
CHEK1	747.808	2.215	0.134041	16.5249	2.43031e-61	8.68473e-60
FANCI	1370.09	1.97843	0.119866	16.5053	3.36101e-61	1.19555e-59
HYAL2	3888.53	-1.26518	0.076664	-16.503	3.49269e-61	1.23955e-59
PHKA1	1139.9	1.64371	0.0996101	16.5014	3.58474e-61	1.26931e-59
MAD2L1	899.509	2.56162	0.155291	16.4956	3.94844e-61	1.39491e-59
CDCA7	1192.73	2.92209	0.177167	16.4934	4.09071e-61	1.44188e-59
SPRYD7	767.8	-1.27428	0.0773005	-16.4847	4.72332e-61	1.66109e-59
PDE5A	1119.11	-1.79902	0.109243	-16.468	6.22832e-61	2.18047e-59
CGNL1	2453.77	-2.23215	0.13561	-16.4601	7.09559e-61	2.4785e-59
RAI2	624.366	-2.12732	0.129416	-16.4378	1.02576e-60	3.57494e-59
VSIR	2866.29	-1.58994	0.0967365	-16.4358	1.0609e-60	3.68913e-59
TMEM63C	543.333	4.02447	0.244972	16.4283	1.19984e-60	4.16294e-59
GPX2	5040.31	5.99662	0.365383	16.4119	1.57282e-60	5.44482e-59
SCN4B	462.269	-2.81557	0.171585	-16.4092	1.64361e-60	5.6646e-59
LDLR	6459.46	-2.12917	0.129821	-16.4008	1.88591e-60	6.48527e-59
TIE1	1608.79	-1.95336	0.119156	-16.3932	2.13736e-60	7.33369e-59
DOCK4	1602.93	-1.66621	0.101686	-16.3858	2.41587e-60	8.27104e-59
WFDC3	494.887	3.92846	0.240259	16.3509	4.28566e-60	1.46402e-58
PTTG1	1091.61	2.34641	0.143632	16.3362	5.45238e-60	1.85441e-58
PLPP3	3585.45	-1.40828	0.0862304	-16.3316	5.88255e-60	1.99634e-58
BTNL9	602.799	-3.411	0.208889	-16.3293	6.1112e-60	2.0694e-58
GGCT	2427.73	1.6967	0.103907	16.3291	6.13293e-60	2.07224e-58
STYK1	438.182	2.56491	0.157135	16.3229	6.77922e-60	2.28067e-58
ECT2	2334.44	2.14423	0.131394	16.319	7.22979e-60	2.42699e-58
GSTM5	208.282	-2.43899	0.149461	-16.3186	7.28048e-60	2.43872e-58
PPM1F	1666.46	-1.26683	0.0776432	-16.316	7.59321e-60	2.538e-58
ADGRF4	271.868	4.47445	0.27429	16.3128	8.00027e-60	2.66831e-58
INPP5K	2150.76	-1.08358	0.0665798	-16.2748	1.48892e-59	4.94469e-58
TRAF4	5151.13	1.35915	0.0835631	16.265	1.74891e-59	5.79569e-58
TRAP1	2794.74	1.16777	0.071821	16.2595	1.9132e-59	6.32662e-58
CARD14	468.694	3.47308	0.213708	16.2515	2.17885e-59	7.18974e-58
DNAJC22	467.212	3.44922	0.212272	16.2491	2.26807e-59	7.46825e-58
CLSPN	334.079	2.69839	0.1662	16.2358	2.8156e-59	9.25153e-58
SPDEF	1899.21	3.3008	0.203464	16.223	3.46635e-59	1.13657e-57
SHCBP1	501.193	2.26502	0.139634	16.2211	3.57715e-59	1.17042e-57
ABCC3	11263.5	2.54307	0.15679	16.2196	3.66533e-59	1.19423e-57
LRRN3	156.825	-3.05786	0.188528	-16.2196	3.66385e-59	1.19423e-57
FANCA	711.716	1.86446	0.114981	16.2153	3.92983e-59	1.27773e-57
FAM189A2	941.693	-2.92494	0.180494	-16.2052	4.63299e-59	1.50006e-57
KIF1C	7657.6	-1.31248	0.0809974	-16.204	4.72733e-59	1.52742e-57
SIRPB1	398.317	-2.84129	0.175428	-16.1964	5.34998e-59	1.72501e-57
CSTF2	1010.54	1.09232	0.0674449	16.1957	5.40869e-59	1.7387e-57
NOTCH4	1413.65	-1.81365	0.111984	-16.1956	5.41486e-59	1.7387e-57
ALG1L	303.83	3.30909	0.204356	16.1928	5.66965e-59	1.81675e-57
F12	243.128	2.86256	0.176837	16.1875	6.17631e-59	1.97502e-57
EPM2A	210.627	-1.26306	0.0780829	-16.1759	7.45921e-59	2.38035e-57
SYNM	680.103	-1.86224	0.115177	-16.1684	8.4206e-59	2.68162e-57
CHRNA5	232.493	3.61648	0.223841	16.1564	1.02323e-58	3.25191e-57
NXPH3	175.855	-2.41641	0.149589	-16.1537	1.069e-58	3.39042e-57
C1orf131	620.868	1.00784	0.0624144	16.1475	1.18304e-58	3.74444e-57
NCKAP5	562.123	-3.54608	0.219742	-16.1374	1.39186e-58	4.3964e-57
GAB1	1257.29	-1.45977	0.0904941	-16.1311	1.54313e-58	4.86431e-57
CCT3	15156.5	1.36196	0.0844832	16.121	1.815e-58	5.69815e-57
MUC3A	3084.09	4.71283	0.29238	16.1188	1.8813e-58	5.89435e-57
S100P	11019.6	5.08229	0.315432	16.1122	2.09549e-58	6.55221e-57
C1orf74	278.567	1.1913	0.0739947	16.0998	2.56014e-58	7.98899e-57
TRPV2	1544.13	-1.88343	0.117041	-16.092	2.90231e-58	9.03854e-57
E2F2	320.552	2.35468	0.14653	16.0696	4.16648e-58	1.29495e-56
TMEM182	385.944	1.53347	0.0954415	16.0671	4.33982e-58	1.34612e-56
SPN	1594.97	-2.28664	0.142367	-16.0615	4.74556e-58	1.46904e-56
SLC50A1	5046.06	1.78112	0.110921	16.0575	5.066e-58	1.56511e-56
PHACTR2	2039.44	-1.60711	0.100149	-16.0473	5.97512e-58	1.84231e-56
COX7A1	300.238	-1.91239	0.119295	-16.0307	7.79735e-58	2.39464e-56
JDP2	1624.61	-1.45188	0.090616	-16.0224	8.91921e-58	2.73376e-56
BLM	392.564	2.06547	0.128932	16.0198	9.28903e-58	2.84149e-56
TCF21	538.506	-3.11091	0.194199	-16.0192	9.37777e-58	2.86299e-56
TGFBR2	10380.6	-1.6897	0.105499	-16.0163	9.83568e-58	2.99689e-56
PTGES	2017.18	3.00304	0.187569	16.0103	1.08201e-57	3.29038e-56
BARX2	515.264	3.89769	0.243832	15.9851	1.62217e-57	4.92332e-56
ADAMTS14	337.022	2.65926	0.166514	15.9702	2.06116e-57	6.24347e-56
CDK1	1553.4	2.45586	0.153842	15.9635	2.29521e-57	6.93888e-56
ARHGAP40	488.888	3.70321	0.232127	15.9534	2.69755e-57	8.12356e-56
SOX4	10793.9	1.66668	0.104526	15.9452	3.07728e-57	9.24914e-56
MANF	3970.39	1.39985	0.0880248	15.9029	6.05227e-57	1.80509e-55
ZNF106	3643.25	-1.35714	0.0853528	-15.9003	6.30263e-57	1.87615e-55
FXYD6	1080.34	-1.90375	0.119738	-15.8993	6.40701e-57	1.90357e-55
GMPPA	2517.73	1.03957	0.0654385	15.8863	7.88631e-57	2.3386e-55
BCL6B	764.971	-1.75878	0.110779	-15.8766	9.20873e-57	2.72035e-55
LGSN	955.366	4.54684	0.286396	15.8761	9.28188e-57	2.73674e-55
INAVA	1952.69	2.18444	0.13801	15.8281	1.9925e-56	5.84154e-55
TIMELESS	2111.86	1.72386	0.109036	15.8099	2.65734e-56	7.77598e-55
TBX15	483.511	3.73506	0.236451	15.7964	3.29585e-56	9.60815e-55
CPNE7	362.736	3.20329	0.20281	15.7945	3.39448e-56	9.8771e-55
CA4	333.738	-4.31397	0.273138	-15.7941	3.41704e-56	9.92414e-55
SFXN4	1194.92	1.39957	0.088635	15.7903	3.62916e-56	1.05009e-54
FERMT2	2553.82	-1.44858	0.0917731	-15.7843	3.98987e-56	1.15231e-54
ERO1A	10335.7	2.01399	0.127614	15.7818	4.14879e-56	1.19598e-54
DONSON	684.847	1.46395	0.0928431	15.768	5.16922e-56	1.48737e-54
THBS2	9480.85	2.88178	0.182852	15.7601	5.85254e-56	1.68087e-54
ANGPTL1	162.979	-2.67487	0.16976	-15.7568	6.16711e-56	1.76794e-54
E2F3	1341.02	1.35181	0.0858836	15.7401	8.03725e-56	2.29981e-54
PHACTR1	998.415	-2.30761	0.146693	-15.7309	9.28901e-56	2.6531e-54
VWF	13680.7	-2.30981	0.146866	-15.7273	9.824e-56	2.80074e-54
CLDN5	1918.51	-2.66743	0.16961	-15.7268	9.90335e-56	2.81818e-54
CP	17242.1	3.48713	0.22174	15.7262	1.00037e-55	2.84153e-54
CBX8	584.748	1.36085	0.0865629	15.7209	1.08686e-55	3.08156e-54
KIF17	125.96	-1.98748	0.126479	-15.7139	1.21425e-55	3.43646e-54
ST6GALNAC6	3142.89	-1.31969	0.0840027	-15.7101	1.28995e-55	3.64405e-54
FPR2	244.464	-3.14809	0.200431	-15.7066	1.36269e-55	3.84255e-54
CCDC150	109.031	2.55865	0.162972	15.6999	1.515e-55	4.26428e-54
NPR1	986.835	-2.60431	0.166011	-15.6876	1.83921e-55	5.16745e-54
CPS1	10963.3	6.67644	0.425892	15.6764	2.19435e-55	6.1541e-54
HMGA1	12209.4	2.29349	0.146317	15.6749	2.24672e-55	6.28959e-54
ADAMTS8	488.462	-3.51106	0.224076	-15.669	2.4638e-55	6.87251e-54
GINS4	323.317	2.4148	0.154121	15.6682	2.49606e-55	6.94999e-54
RAD51	310.53	2.20375	0.14082	15.6495	3.34906e-55	9.25856e-54
GALNT7	3570	1.67645	0.10725	15.6313	4.45533e-55	1.22731e-53
KPNA2	4844.02	1.96689	0.125841	15.63	4.54544e-55	1.24992e-53
SLC25A25	1376.02	-1.65271	0.105821	-15.6179	5.49469e-55	1.50827e-53
TFAP4	706.13	1.24852	0.0800199	15.6027	6.9808e-55	1.91281e-53
KIAA0907	2476.53	1.44694	0.0927659	15.5978	7.53706e-55	2.06159e-53
TMEM88	133.419	-2.11213	0.135419	-15.597	7.62584e-55	2.0822e-53
FLI1	1249.51	-1.7087	0.10956	-15.5959	7.75618e-55	2.11407e-53
SPC25	220.619	2.38093	0.152747	15.5875	8.85832e-55	2.41024e-53
KRT16	526.779	5.2044	0.334109	15.577	1.04375e-54	2.83495e-53
COX4I2	264.977	-2.2479	0.144476	-15.559	1.38291e-54	3.73651e-53
SEMA5A	1625.68	-2.59929	0.167266	-15.5398	1.86496e-54	5.02146e-53
FGR	1395.57	-2.09735	0.135088	-15.5258	2.31993e-54	6.23566e-53
PEAR1	430.131	-2.00618	0.129383	-15.5057	3.17361e-54	8.51548e-53
AFAP1L1	735.292	-1.72304	0.111176	-15.4983	3.5623e-54	9.54192e-53
GYPC	1117.94	-1.74635	0.112684	-15.4978	3.59167e-54	9.60401e-53
ADAMTS1	2679.74	-2.36689	0.15276	-15.4941	3.8007e-54	1.01454e-52
MTMR10	1206.98	-1.18651	0.0766199	-15.4856	4.33899e-54	1.15625e-52
CDC25A	243.403	2.35174	0.151974	15.4747	5.14212e-54	1.36791e-52
WNT3	490.387	2.07871	0.13434	15.4735	5.24064e-54	1.38935e-52
C11orf80	1045.5	1.41751	0.0916103	15.4733	5.25454e-54	1.39066e-52
MUC13	2935.39	5.96876	0.385773	15.4722	5.34321e-54	1.41172e-52
MS4A7	2149.37	-2.18003	0.140987	-15.4627	6.19822e-54	1.63483e-52
SLCO5A1	181.998	3.09598	0.200619	15.4321	9.95621e-54	2.62158e-52
NPM3	1060	1.71376	0.111067	15.43	1.02883e-53	2.70443e-52
ADAM12	1245.06	3.04408	0.197407	15.4203	1.19502e-53	3.13068e-52
RILPL2	1385.56	-1.29996	0.0843013	-15.4204	1.19309e-53	3.13068e-52
BAIAP2L2	310.232	3.72515	0.241588	15.4194	1.21162e-53	3.16879e-52
SPARCL1	9961.2	-1.96943	0.127785	-15.4121	1.3582e-53	3.54617e-52
JPT1	7139.01	1.68311	0.109304	15.3985	1.67443e-53	4.3645e-52
MCM2	2486.52	2.01321	0.130801	15.3914	1.8695e-53	4.86476e-52
PLCL1	249.934	-1.8054	0.11732	-15.3888	1.9467e-53	5.05719e-52
CENPK	304.267	2.17707	0.141624	15.3721	2.51786e-53	6.53003e-52
DPEP2	351.117	-2.17644	0.141607	-15.3696	2.61853e-53	6.77976e-52
RASGEF1B	1170.32	-1.55229	0.101097	-15.3545	3.30374e-53	8.53962e-52
LARGE2	1618.53	2.49135	0.162309	15.3494	3.57327e-53	9.22094e-52
TOM1L2	2540.14	-1.36309	0.0889323	-15.3273	5.02543e-53	1.29467e-51
TBX3	693.007	-2.16309	0.141167	-15.3229	5.37785e-53	1.38088e-51
RNF144B	1964.71	-1.74287	0.113743	-15.3229	5.37492e-53	1.38088e-51
CEACAM5	33135.9	4.79813	0.313246	15.3174	5.84848e-53	1.49924e-51
COL17A1	3005.96	4.59572	0.30031	15.3032	7.27693e-53	1.86234e-51
SYNPO	7042.73	-1.71637	0.112192	-15.2984	7.83448e-53	2.00173e-51
SLC7A5	6206.61	2.6962	0.176298	15.2934	8.46172e-53	2.15844e-51
SLC25A39	8293.71	1.23719	0.0809928	15.2754	1.1162e-52	2.84256e-51
GAPDH	101134	1.73705	0.113763	15.269	1.23026e-52	3.12789e-51
ARL13B	635.583	-1.12217	0.0735025	-15.2671	1.26669e-52	3.21523e-51
FEN1	1511.63	1.5972	0.10474	15.2492	1.66774e-52	4.2263e-51
FANCD2	707.113	1.51327	0.0994729	15.2129	2.90409e-52	7.33542e-51
PCDH12	1099.72	-1.70589	0.112248	-15.1975	3.67477e-52	9.26699e-51
DNASE1L3	243.587	-3.46874	0.228263	-15.1962	3.746e-52	9.43129e-51
PROC	201.66	3.93992	0.259411	15.1879	4.25093e-52	1.06852e-50
LMNB1	2078.5	1.87065	0.123168	15.1877	4.26319e-52	1.06987e-50
COL1A1	138400	2.90924	0.191621	15.1823	4.63111e-52	1.16032e-50
FKBP11	2387.54	1.83883	0.121176	15.1749	5.18222e-52	1.29631e-50
B4GALT2	2891.18	1.23127	0.0811451	15.1737	5.28375e-52	1.31958e-50
PKP3	3799.56	1.58791	0.104794	15.1527	7.27558e-52	1.8141e-50
DKC1	3493.5	1.13878	0.075172	15.1491	7.68623e-52	1.91341e-50
PALMD	746.724	-2.07581	0.137027	-15.1489	7.70497e-52	1.91501e-50
KIAA0040	2590.62	-1.27419	0.0841295	-15.1456	8.10633e-52	2.01154e-50
APOLD1	1271.05	-2.06878	0.13667	-15.1371	9.2236e-52	2.28512e-50
MROH6	2026.03	2.46956	0.163168	15.1351	9.51058e-52	2.35246e-50
ADCY4	501.714	-1.75963	0.116281	-15.1325	9.88222e-52	2.4405e-50
KLF9	3165.57	-1.7252	0.11406	-15.1254	1.10094e-51	2.71454e-50
ANKRD22	843.254	2.76776	0.182992	15.125	1.10719e-51	2.72561e-50
RALGPS2	1493.64	1.56437	0.103453	15.1216	1.16715e-51	2.86867e-50
RBMS2	3645.76	-1.26638	0.0838048	-15.1111	1.36914e-51	3.35244e-50
FAM162B	147.83	-2.30434	0.152494	-15.111	1.37041e-51	3.35244e-50
ABI3BP	1942.61	-2.54157	0.168602	-15.0744	2.38802e-51	5.82325e-50
C5orf34	176.974	1.97752	0.131269	15.0646	2.76664e-51	6.73592e-50
RBBP8NL	237.305	2.11937	0.140709	15.0621	2.87402e-51	6.98639e-50
AMOTL1	2341.35	-1.79989	0.11953	-15.0581	3.0565e-51	7.41836e-50
RECK	602.426	-1.60527	0.106648	-15.052	3.34914e-51	8.1159e-50
KRT80	2852.22	2.46077	0.163547	15.0463	3.65348e-51	8.83959e-50
XPR1	7351.55	1.8501	0.122962	15.0461	3.65939e-51	8.8401e-50
KLF13	5177.02	-1.39643	0.0928234	-15.0439	3.78489e-51	9.12907e-50
TSPAN18	1037.71	-2.00289	0.133146	-15.0428	3.84776e-51	9.26629e-50
SLC52A2	3822.23	1.44956	0.0963823	15.0396	4.0374e-51	9.69288e-50
PLK4	397.9	2.0175	0.134181	15.0357	4.28529e-51	1.02721e-49
C20orf194	1192.17	-1.30388	0.086795	-15.0225	5.22936e-51	1.25158e-49
SYNJ2	1314.5	1.48192	0.0986731	15.0185	5.5584e-51	1.32828e-49
PCP4	648.711	5.25428	0.349913	15.016	5.77028e-51	1.37679e-49
TRIP13	981.337	2.52055	0.167887	15.0134	5.9993e-51	1.42923e-49
FAM212B	380.754	-1.59854	0.106475	-15.0132	6.01677e-51	1.4312e-49
SBK1	1439.94	2.57271	0.171371	15.0125	6.0799e-51	1.444e-49
CDO1	136.923	-2.69022	0.179234	-15.0096	6.35703e-51	1.50751e-49
LBX2	66.8369	2.10454	0.140241	15.0067	6.64073e-51	1.57238e-49
KIAA1324L	1178.95	-2.12648	0.141805	-14.9958	7.82272e-51	1.84943e-49
MMP12	1553.9	3.94075	0.262908	14.9891	8.65418e-51	2.04289e-49
SNX22	371.88	-1.86521	0.124563	-14.9741	1.08503e-50	2.55353e-49
SELP	507.061	-2.3174	0.15476	-14.9741	1.08384e-50	2.55353e-49
CBX7	1493.98	-1.64836	0.110087	-14.9733	1.09728e-50	2.57844e-49
BOP1	2841.35	1.72734	0.115464	14.9601	1.33896e-50	3.1416e-49
POLR2H	2405.71	1.18815	0.0794274	14.959	1.3614e-50	3.18942e-49
PRR19	95.9405	2.208	0.147694	14.9498	1.56245e-50	3.6549e-49
GAD1	166.822	3.75642	0.251281	14.9491	1.57845e-50	3.68677e-49
WDR62	589.51	2.36084	0.158011	14.941	1.78181e-50	4.15549e-49
CAV2	5884.62	-2.35785	0.158018	-14.9215	2.38995e-50	5.56543e-49
LATS2	1453.19	-1.22488	0.0821227	-14.9152	2.62372e-50	6.10064e-49
LAMP3	8064.41	-2.767	0.185741	-14.8971	3.44055e-50	7.98794e-49
ANKRD1	602.171	-4.40165	0.295841	-14.8784	4.55087e-50	1.05342e-48
PSMG3	1922.76	1.57132	0.105614	14.878	4.58201e-50	1.05905e-48
TLCD1	1008.65	1.7935	0.120805	14.8463	7.35222e-50	1.69681e-48
CD52	2793.52	-2.32742	0.156898	-14.834	8.83524e-50	2.03604e-48
RASGRP4	183.982	-1.93563	0.130653	-14.8151	1.17004e-49	2.6923e-48
ST14	14178.6	1.49273	0.100775	14.8125	1.21618e-49	2.79434e-48
MGAT3	728.579	-3.03784	0.205102	-14.8113	1.23777e-49	2.83973e-48
LAD1	6932.9	1.96881	0.13294	14.8098	1.26592e-49	2.90002e-48
CXorf36	757.055	-1.77185	0.119653	-14.8083	1.29517e-49	2.96265e-48
DUS1L	5019.74	1.22748	0.0829398	14.7997	1.47179e-49	3.36171e-48
ITM2A	1144.12	-2.02756	0.137062	-14.793	1.62592e-49	3.70829e-48
P4HB	60546.1	1.12281	0.075926	14.7882	1.7452e-49	3.97449e-48
GUCY1A2	710.711	-2.18338	0.147788	-14.7737	2.16524e-49	4.91665e-48
VARS	6087.62	1.19313	0.0807709	14.7718	2.22796e-49	5.05168e-48
PHLDA2	1356.28	2.32991	0.157799	14.7651	2.45956e-49	5.56054e-48
MFAP4	6467.48	-2.62863	0.1781	-14.7593	2.68041e-49	6.05102e-48
SLC29A4	1301.75	3.14652	0.213355	14.7478	3.17741e-49	7.16257e-48
IL1RL2	153.503	2.27141	0.15402	14.7475	3.19316e-49	7.18762e-48
DKK2	265.616	-2.31367	0.157006	-14.7362	3.77678e-49	8.489e-48
COCH	308.406	3.7157	0.252221	14.7319	4.02358e-49	9.03064e-48
TARS2	1891.13	1.05616	0.0717185	14.7265	4.35909e-49	9.76952e-48
PMM2	919.546	1.05239	0.0714819	14.7225	4.62416e-49	1.03486e-47
MRM1	410.903	1.29142	0.0878002	14.7086	5.67766e-49	1.2688e-47
GNL3	3843.84	1.10407	0.0750674	14.7077	5.7493e-49	1.28296e-47
PRKG2	161.128	-2.6681	0.181409	-14.7076	5.76235e-49	1.28403e-47
GFOD1	508.258	-1.8482	0.125691	-14.7043	6.05321e-49	1.3469e-47
STEAP1	1073.42	2.81176	0.191254	14.7017	6.28401e-49	1.39626e-47
CD34	2820.12	-1.65231	0.11248	-14.6899	7.48515e-49	1.66076e-47
P2RY1	361.674	-1.82557	0.124309	-14.6857	7.95592e-49	1.76269e-47
PFKP	7616.52	2.15797	0.146972	14.6828	8.30337e-49	1.83705e-47
RCCD1	601.266	1.35004	0.0919672	14.6795	8.71754e-49	1.92593e-47
PC	1794.45	1.72825	0.117764	14.6755	9.25215e-49	2.04113e-47
PGM2L1	1927.33	1.82159	0.124167	14.6705	9.961e-49	2.19439e-47
RFC4	849.678	1.78346	0.121618	14.6645	1.08875e-48	2.39509e-47
OIP5	120.359	2.38899	0.162935	14.6622	1.12611e-48	2.47027e-47
UPK3B	1337.95	-4.09217	0.279096	-14.6623	1.12474e-48	2.47027e-47
SLC39A11	3213.16	1.32397	0.0903067	14.6608	1.14927e-48	2.51753e-47
COL22A1	256.562	3.59626	0.245331	14.6588	1.18306e-48	2.58788e-47
TNFRSF18	378.144	2.67463	0.182473	14.6576	1.20376e-48	2.62946e-47
CYP27B1	346.805	2.34927	0.160293	14.6561	1.23091e-48	2.68498e-47
C2orf82	78.7046	2.50296	0.17086	14.6492	1.36293e-48	2.96878e-47
PDK1	1420.51	1.62131	0.110682	14.6484	1.37871e-48	2.99893e-47
IL31RA	162.289	4.03145	0.275294	14.6442	1.46783e-48	3.18832e-47
CHTF18	791.815	1.83221	0.125135	14.6418	1.51879e-48	3.2944e-47
TYMS	1067.02	1.89136	0.129266	14.6315	1.76732e-48	3.82278e-47
NCAPG2	1378.39	1.76448	0.12061	14.6296	1.81778e-48	3.92646e-47
SRPK3	265.149	3.16547	0.21639	14.6286	1.84614e-48	3.98217e-47
ITPRIP	2004.43	-1.66669	0.113964	-14.6248	1.95263e-48	4.20603e-47
IRAK1	8130.21	1.22641	0.0838783	14.6213	2.05405e-48	4.41834e-47
PRR11	785.029	2.249	0.15394	14.6096	2.43914e-48	5.23943e-47
ABCG2	298.629	-2.06529	0.141372	-14.6089	2.46349e-48	5.26983e-47
FIGNL1	783.634	1.53621	0.105154	14.6091	2.45832e-48	5.26983e-47
SCN8A	216.453	2.89792	0.198366	14.6089	2.46304e-48	5.26983e-47
FHL2	2906.37	2.33115	0.159715	14.5957	2.99249e-48	6.39263e-47
ABCA8	687.594	-2.91914	0.200009	-14.595	3.02028e-48	6.44312e-47
AUNIP	124.752	2.3492	0.161133	14.5793	3.80562e-48	8.10732e-47
SPRED3	157.267	2.47449	0.169782	14.5745	4.07893e-48	8.67767e-47
GLB1L3	1008.85	5.20424	0.357244	14.5677	4.50569e-48	9.57244e-47
ZFP69B	108.226	1.64678	0.11309	14.5617	4.92428e-48	1.04474e-46
RPP40	282.69	1.54478	0.106171	14.5499	5.84727e-48	1.23887e-46
INTS8	2054.83	1.12804	0.0775296	14.5498	5.85527e-48	1.23887e-46
MSRB3	1399.4	-1.89037	0.129927	-14.5495	5.8872e-48	1.24393e-46
PDCD2L	397.961	1.50286	0.103305	14.5479	6.02463e-48	1.27124e-46
C1orf162	1207.28	-1.81736	0.125002	-14.5387	6.89104e-48	1.45208e-46
MFNG	949.457	-1.51397	0.104176	-14.5328	7.51083e-48	1.58054e-46
TDRKH	1449.77	1.38423	0.095259	14.5312	7.68524e-48	1.61505e-46
PARPBP	299.219	2.08813	0.143735	14.5277	8.09113e-48	1.69804e-46
RAPGEF4	310.429	-1.86806	0.128617	-14.5242	8.50895e-48	1.78332e-46
RHOV	1442.58	3.66038	0.252091	14.5201	9.04069e-48	1.8922e-46
SYNC	135.615	-1.8396	0.126698	-14.5196	9.09855e-48	1.90174e-46
GYG2	578.667	2.25656	0.155458	14.5156	9.65493e-48	2.01532e-46
OLR1	2454.66	-2.55712	0.176193	-14.5131	1.00031e-47	2.08519e-46
METTL7A	4523.65	-1.88356	0.129826	-14.5084	1.07223e-47	2.2321e-46
JPT2	7632.74	1.1056	0.0762356	14.5024	1.17054e-47	2.43351e-46
RAC3	665.115	2.33798	0.161229	14.501	1.19347e-47	2.47785e-46
PAK1	3953.32	1.16419	0.0802921	14.4994	1.22161e-47	2.53288e-46
LGALSL	1231.84	-1.8345	0.126565	-14.4945	1.31168e-47	2.71238e-46
TFB2M	1108.85	1.19071	0.0821609	14.4924	1.35413e-47	2.79643e-46
CPED1	645.83	-2.09583	0.144622	-14.4917	1.36639e-47	2.818e-46
PRKCH	1810.3	-1.10653	0.0763565	-14.4916	1.36935e-47	2.82035e-46
C2CD4D	89.1711	2.56105	0.17685	14.4815	1.58527e-47	3.25641e-46
ENG	8458.3	-1.58963	0.10981	-14.4762	1.71392e-47	3.51603e-46
CALCOCO1	4052.18	-1.20153	0.0830257	-14.4718	1.82738e-47	3.74383e-46
MINDY2	1525.85	-1.0799	0.0746263	-14.4708	1.85317e-47	3.79167e-46
PIF1	187.349	2.37008	0.163929	14.458	2.23198e-47	4.56071e-46
XYLB	264.733	1.55449	0.107573	14.4506	2.4851e-47	5.07125e-46
ESAM	2852.82	-1.91004	0.13229	-14.4383	2.97208e-47	6.05702e-46
DIXDC1	853.521	-1.31954	0.091448	-14.4294	3.37885e-47	6.87698e-46
GIMAP7	780.84	-1.80229	0.124907	-14.4291	3.39628e-47	6.9034e-46
UTRN	5996.8	-1.49089	0.103375	-14.4221	3.75519e-47	7.61297e-46
FAM83D	662.104	2.26891	0.157472	14.4084	4.58533e-47	9.2838e-46
IGF2BP3	584.878	3.91572	0.271892	14.4018	5.04439e-47	1.01999e-45
BEAN1	457.639	2.85834	0.198583	14.3937	5.6691e-47	1.14482e-45
TRIM31	443.132	3.9546	0.274776	14.3921	5.8037e-47	1.17048e-45
NAT9	1754.23	1.08376	0.0753128	14.3901	5.96826e-47	1.20054e-45
DCAF13	2557.95	1.32075	0.0918204	14.3841	6.5114e-47	1.3081e-45
ZNF239	279.613	1.66945	0.116099	14.3796	6.95347e-47	1.3951e-45
2021-09-04	505.017	-1.51936	0.105675	-14.3777	7.14147e-47	1.43097e-45
ADCK5	641.143	1.67905	0.11684	14.3704	7.93321e-47	1.58756e-45
OSCAR	774.367	-2.19662	0.152908	-14.3656	8.50653e-47	1.69573e-45
TACC3	2330.07	1.6805	0.117045	14.3577	9.53517e-47	1.89591e-45
LIN7A	302.294	-2.60213	0.181286	-14.3537	1.00949e-46	2.00464e-45
IQSEC3	140.653	-2.57539	0.179768	-14.3262	1.50209e-46	2.97902e-45
C5AR1	1611.65	-1.95403	0.136422	-14.3235	1.56118e-46	3.09226e-45
MB	446.788	3.26307	0.227831	14.3223	1.58753e-46	3.14043e-45
RUSC1	2529.35	1.15379	0.080569	14.3205	1.62898e-46	3.21833e-45
ADAM8	3063	2.12472	0.148376	14.3198	1.64616e-46	3.24812e-45
LRP2BP	251.209	-1.90614	0.133158	-14.3148	1.76753e-46	3.48319e-45
FRMD4A	662.635	-1.35294	0.0945345	-14.3116	1.85108e-46	3.64321e-45
CXCR2	123.74	-2.63715	0.18427	-14.3114	1.85855e-46	3.65326e-45
TMEM132A	2629.59	2.04344	0.142786	14.3113	1.86104e-46	3.65353e-45
ATAD2	2174.89	1.81409	0.126832	14.303	2.09468e-46	4.10699e-45
NQO1	14166.6	3.05097	0.213436	14.2945	2.36751e-46	4.63607e-45
ITGA11	2001.31	2.84068	0.198778	14.2908	2.49874e-46	4.88688e-45
ABHD6	423.438	-1.28161	0.0897714	-14.2764	3.06989e-46	5.99634e-45
CD36	2251.67	-2.89768	0.203175	-14.262	3.77571e-46	7.34724e-45
BZW2	4411.46	1.3053	0.0915272	14.2613	3.81323e-46	7.41095e-45
GOLGA7B	1206.44	2.73698	0.192025	14.2532	4.28045e-46	8.30856e-45
PKNOX2	241.165	-2.43902	0.171153	-14.2505	4.44797e-46	8.62295e-45
SPATS2	1559.05	1.20232	0.0844306	14.2404	5.14584e-46	9.9634e-45
SHMT2	5117.79	1.5037	0.105651	14.2327	5.74601e-46	1.11116e-44
SIDT2	3132.16	-1.07738	0.0757053	-14.2312	5.86603e-46	1.13296e-44
FUT3	1372.84	2.33569	0.164138	14.2301	5.96359e-46	1.15036e-44
PLEKHA8	938.892	1.19829	0.0842423	14.2243	6.47361e-46	1.24719e-44
MSR1	4150.18	-2.33151	0.163942	-14.2216	6.73046e-46	1.29507e-44
SLC19A3	305.053	-2.88408	0.20281	-14.2206	6.83077e-46	1.31274e-44
TBX2	1527	-1.89783	0.133497	-14.2163	7.26111e-46	1.39372e-44
ARHGAP11A	793.17	2.03782	0.1434	14.2108	7.85288e-46	1.50544e-44
CNFN	115.862	2.7075	0.190547	14.2091	8.04835e-46	1.54101e-44
CASS4	473.673	-1.93771	0.136461	-14.1997	9.19853e-46	1.75906e-44
MAP3K3	1988.7	-1.03919	0.0731969	-14.1972	9.53429e-46	1.82103e-44
FAM124B	96.9199	-1.88465	0.132787	-14.193	1.01266e-45	1.93178e-44
ACY3	181.481	2.93536	0.206821	14.1928	1.01577e-45	1.93533e-44
E2F7	199.086	2.71591	0.191453	14.1858	1.12174e-45	2.13461e-44
MYL9	9227.93	-1.69313	0.119398	-14.1805	1.20913e-45	2.29808e-44
EGLN3	3047.5	3.05257	0.215314	14.1773	1.26636e-45	2.40391e-44
KCNT2	132.109	-2.73518	0.19297	-14.1741	1.32482e-45	2.51181e-44
TMEM79	498.526	1.33815	0.0944119	14.1736	1.33566e-45	2.52928e-44
CD300C	218.752	-2.08321	0.147018	-14.1698	1.40996e-45	2.66672e-44
WDHD1	726.541	1.76779	0.124787	14.1665	1.4768e-45	2.78973e-44
PRAM1	360.86	-2.12654	0.150171	-14.1608	1.60118e-45	3.021e-44
SLC22A18AS	204.855	2.46146	0.17388	14.1561	1.71322e-45	3.22846e-44
P4HA3	329.505	2.24608	0.158696	14.1534	1.77921e-45	3.34876e-44
POLG2	524.227	1.20597	0.0853587	14.1283	2.54336e-45	4.76965e-44
ACP5	6786.95	-1.79135	0.126861	-14.1206	2.83488e-45	5.30993e-44
SCAI	701.655	-1.24812	0.0884103	-14.1174	2.96745e-45	5.55153e-44
TPBG	1923.24	1.71185	0.121279	14.115	3.06971e-45	5.73591e-44
HSPD1	15356.4	1.30866	0.0927697	14.1066	3.45877e-45	6.44737e-44
ARAP3	1069.98	-1.33645	0.0948035	-14.097	3.96167e-45	7.37594e-44
CLCN2	387.417	1.37633	0.0976925	14.0884	4.47811e-45	8.32746e-44
ABCB6	446.728	2.03084	0.144216	14.082	4.90286e-45	9.1064e-44
C1orf198	6106.08	-1.21639	0.0864097	-14.077	5.26052e-45	9.75903e-44
ZC3HAV1L	232.482	1.51159	0.107505	14.0607	6.62135e-45	1.22689e-43
KIF22	2293.08	1.18543	0.0843101	14.0604	6.65452e-45	1.23156e-43
LYPD3	873.35	3.48452	0.247857	14.0586	6.82184e-45	1.26102e-43
SLC5A6	1672.57	1.15192	0.0819387	14.0583	6.85422e-45	1.2655e-43
RAD54B	132.373	1.66322	0.118344	14.0541	7.26696e-45	1.34011e-43
MASP1	198.92	-2.68651	0.191231	-14.0485	7.86778e-45	1.44747e-43
ANKS1A	2959.28	-1.07451	0.0764944	-14.047	8.04186e-45	1.47774e-43
GLDN	430.452	-2.54178	0.181112	-14.0343	9.61329e-45	1.76441e-43
CFP	228.643	-2.06853	0.147448	-14.0289	1.03748e-44	1.90193e-43
AHNAK	39424.9	-1.98397	0.141497	-14.0213	1.15501e-44	2.11488e-43
POC1A	440.241	1.58681	0.113263	14.01	1.35433e-44	2.474e-43
RTN4RL2	646.02	2.86888	0.204798	14.0083	1.38688e-44	2.53049e-43
HLA-E	48798.3	-1.33016	0.0949597	-14.0076	1.40088e-44	2.55302e-43
SIX4	803.889	1.87142	0.133622	14.0053	1.44632e-44	2.62966e-43
PCDH17	1189.76	-1.7562	0.125404	-14.0043	1.46717e-44	2.66445e-43
CEACAM1	2597.41	2.0627	0.147528	13.9817	2.01505e-44	3.65514e-43
DDIT4L	539.712	3.30486	0.236435	13.9779	2.12667e-44	3.85309e-43
ADGRL2	2307.56	-1.94065	0.138867	-13.9749	2.2194e-44	4.01641e-43
HSH2D	1016.48	1.45302	0.103982	13.9738	2.25124e-44	4.06928e-43
TGM1	157.865	-2.40546	0.172151	-13.973	2.27858e-44	4.11391e-43
IPO4	302.881	1.3735	0.0983219	13.9695	2.39383e-44	4.31696e-43
MTBP	269.371	1.61505	0.115668	13.9628	2.62823e-44	4.73417e-43
GRIN1	115.625	3.11637	0.223236	13.96	2.73492e-44	4.92063e-43
ANGPT1	750.28	-2.34598	0.16817	-13.95	3.14402e-44	5.65012e-43
VEGFD	485.273	-3.57229	0.256155	-13.9458	3.33768e-44	5.9912e-43
KIAA1024	76.492	1.95978	0.14068	13.9308	4.11699e-44	7.36736e-43
CNRIP1	403.94	-1.50059	0.107745	-13.9272	4.32915e-44	7.73512e-43
TMEM47	1121.7	-1.78353	0.12809	-13.924	4.53103e-44	8.0865e-43
COL3A1	97299.9	2.49867	0.179523	13.9184	4.89914e-44	8.73342e-43
ANO7	148.501	1.83722	0.132007	13.9176	4.95418e-44	8.82139e-43
HACD4	1109.65	-1.50662	0.1084	-13.8987	6.44887e-44	1.14565e-42
MMACHC	473.313	1.0259	0.0738303	13.8954	6.75658e-44	1.19895e-42
MRPL3	4211.86	1.02652	0.0739189	13.8871	7.58034e-44	1.34358e-42
ENO1	86763.5	1.20669	0.0869233	13.8822	8.11828e-44	1.43729e-42
ZEB1	1229.93	-1.45875	0.105123	-13.8766	8.77817e-44	1.55234e-42
SULT1C4	145.251	-2.30437	0.166079	-13.8752	8.9592e-44	1.58255e-42
AQP11	84.3241	1.46413	0.105557	13.8705	9.55543e-44	1.68212e-42
NGEF	485.648	3.00642	0.216788	13.8681	9.89279e-44	1.73954e-42
SYNE3	551.185	-1.79836	0.129752	-13.86	1.10686e-43	1.94409e-42
ZFYVE9	1064.64	-1.35438	0.0977524	-13.8552	1.18265e-43	2.07486e-42
STK39	2890.42	1.52506	0.110126	13.8484	1.30107e-43	2.28003e-42
SLC14A1	160.327	-2.85772	0.206361	-13.8482	1.30448e-43	2.28343e-42
FAM155B	143.897	3.22157	0.232718	13.8432	1.39819e-43	2.44471e-42
RNF122	546.795	-1.32791	0.0959341	-13.8419	1.42344e-43	2.48605e-42
VAMP2	3093.56	-1.13294	0.0819014	-13.833	1.61201e-43	2.81222e-42
SRGAP2C	289.063	-1.1673	0.0843939	-13.8315	1.645e-43	2.86656e-42
RAB3B	392.38	4.22491	0.305515	13.8288	1.70837e-43	2.97363e-42
ZNF366	119.079	-1.98771	0.143747	-13.8278	1.73206e-43	3.01149e-42
CORO2B	203.417	-2.17324	0.157285	-13.8172	2.0078e-43	3.48311e-42
TIMM8A	356.864	1.20379	0.0871374	13.8149	2.07376e-43	3.59351e-42
MAP7D2	462.244	3.35975	0.243315	13.8082	2.27386e-43	3.93586e-42
KLF4	2267.38	-2.29601	0.166316	-13.8052	2.37251e-43	4.10204e-42
CCNE2	236.402	1.96107	0.142122	13.7985	2.60319e-43	4.49586e-42
DACH1	268.209	-2.51827	0.182507	-13.7982	2.61351e-43	4.50866e-42
CD83	1586.6	-1.69638	0.122977	-13.7942	2.76089e-43	4.75763e-42
DLC1	5232.98	-2.25723	0.163651	-13.793	2.8082e-43	4.83379e-42
MARVELD3	887.767	1.44642	0.104874	13.792	2.84882e-43	4.89827e-42
ACE	2328.35	-1.7128	0.124225	-13.7878	3.01747e-43	5.18249e-42
FBXO32	2820.59	2.02052	0.14664	13.7788	3.42029e-43	5.86785e-42
C15orf48	2836.29	3.0489	0.22134	13.7747	3.61847e-43	6.20098e-42
MCM6	2500.67	1.46534	0.106387	13.7737	3.67002e-43	6.28238e-42
DPYSL2	8771.04	-1.58447	0.11513	-13.7625	4.28657e-43	7.31358e-42
CBX4	2006.38	1.08906	0.0791909	13.7523	4.93017e-43	8.40242e-42
ZNF692	1370.16	1.64338	0.119513	13.7506	5.04864e-43	8.59489e-42
CTNNAL1	2021.6	-1.39609	0.101539	-13.7494	5.13751e-43	8.73658e-42
KRT6A	2413.16	5.47576	0.398303	13.7477	5.25577e-43	8.92789e-42
MMP17	380.807	2.71943	0.197822	13.7469	5.3158e-43	9.01999e-42
SULF1	7690.7	2.49419	0.181449	13.746	5.3853e-43	9.12794e-42
CDKN2A	1138.45	3.55056	0.258367	13.7423	5.66138e-43	9.57496e-42
S100A3	119.817	-2.35343	0.171417	-13.7293	6.77999e-43	1.14419e-41
VSIG4	3478.41	-2.38319	0.173731	-13.7177	7.95882e-43	1.34167e-41
PLSCR4	1270.28	-1.48108	0.10798	-13.7162	8.11812e-43	1.36703e-41
S1PR4	359.551	-1.7628	0.128526	-13.7155	8.20322e-43	1.37987e-41
LGI4	113.394	-1.65171	0.120434	-13.7147	8.29582e-43	1.39393e-41
RAD51AP1	446.835	2.06654	0.15075	13.7084	9.04183e-43	1.51764e-41
CENPL	411.052	1.38868	0.101366	13.6997	1.01909e-42	1.7068e-41
PTPN1	4744.37	-1.02607	0.0749287	-13.6939	1.10398e-42	1.847e-41
KDM5B	5407.94	1.04468	0.0763129	13.6894	1.17485e-42	1.96344e-41
PODNL1	727.284	2.84039	0.207554	13.685	1.2475e-42	2.08262e-41
HCN3	316.857	1.799	0.131464	13.6844	1.25886e-42	2.09931e-41
PRICKLE2	800.945	-1.48851	0.108778	-13.6839	1.26711e-42	2.11081e-41
MAMDC2	747.766	-2.74931	0.200952	-13.6815	1.31051e-42	2.18075e-41
JSRP1	235.172	2.93998	0.214893	13.6812	1.31575e-42	2.18713e-41
ATP6V1C2	492.809	2.99937	0.219373	13.6725	1.48264e-42	2.46191e-41
ADAMTSL3	444.95	-2.33223	0.170755	-13.6583	1.80122e-42	2.98771e-41
GPM6B	552.634	-2.02092	0.148	-13.6549	1.88717e-42	3.12693e-41
CXCL14	7231.61	4.32378	0.316694	13.6528	1.94144e-42	3.21342e-41
ITGA8	1061.89	-2.14302	0.156977	-13.6518	1.96905e-42	3.25564e-41
ABHD11	2329.85	1.44658	0.105966	13.6513	1.98303e-42	3.27527e-41
SNRPE	2353.67	1.14388	0.0838069	13.649	2.04665e-42	3.37675e-41
ADRB1	323.095	-3.1511	0.230946	-13.6443	2.18205e-42	3.59633e-41
AK4	1193.64	2.55686	0.187464	13.6392	2.34091e-42	3.84588e-41
FAP	1007.95	2.23165	0.163697	13.6328	2.55548e-42	4.19395e-41
PUS7	1037.65	1.25345	0.0919681	13.6292	2.68621e-42	4.40385e-41
FOXP3	264.413	1.86232	0.136655	13.6279	2.73316e-42	4.47609e-41
TBRG4	2964.6	1.09319	0.0802321	13.6254	2.8298e-42	4.6246e-41
GATA2	763.516	-1.85859	0.136409	-13.6251	2.8386e-42	4.63409e-41
CDH3	5515.35	2.78613	0.204748	13.6076	3.60962e-42	5.86809e-41
SUV39H2	467.508	1.27224	0.0935128	13.6049	3.74254e-42	6.07732e-41
CTIF	1528.29	-1.20528	0.0885967	-13.6042	3.78253e-42	6.12991e-41
ZEB2	2446.38	-1.51487	0.111355	-13.6039	3.79405e-42	6.14217e-41
TMEM105	162.971	2.22215	0.163369	13.602	3.89767e-42	6.30334e-41
SYNPO2	985.914	-1.95028	0.143402	-13.6001	3.99898e-42	6.46044e-41
BPHL	926.281	1.27077	0.09344	13.5998	4.01316e-42	6.4766e-41
ST6GALNAC5	478.371	-2.2581	0.166083	-13.5963	4.21492e-42	6.79514e-41
GDF10	286.929	-3.17343	0.23348	-13.5918	4.47686e-42	7.20246e-41
DAPK2	1234.85	-1.9431	0.142999	-13.5882	4.70403e-42	7.56008e-41
SLIT3	2153.11	-2.42465	0.178519	-13.582	5.11799e-42	8.20836e-41
CBX3	9533.79	1.04606	0.0770934	13.5687	6.13933e-42	9.83624e-41
MVB12B	1398.99	-1.52513	0.112414	-13.5671	6.27612e-42	1.0045e-40
GNG4	457.621	4.27873	0.315426	13.5649	6.46364e-42	1.03345e-40
ILF2	10718.2	1.07114	0.0789907	13.5604	6.87973e-42	1.09884e-40
ADGRE1	174.693	-2.71103	0.199933	-13.5597	6.94311e-42	1.10783e-40
BCL9	2389.37	1.31001	0.0966214	13.5582	7.08846e-42	1.12986e-40
ABCC2	963.177	4.87628	0.359659	13.5581	7.09706e-42	1.13006e-40
UQCC2	2014.51	1.50322	0.110938	13.5501	7.91209e-42	1.25855e-40
MARCO	4884.85	-3.00241	0.221611	-13.5481	8.13232e-42	1.29226e-40
MRGBP	1152.63	1.14623	0.0846759	13.5367	9.4942e-42	1.50712e-40
C19orf48	2057.47	1.47456	0.108944	13.535	9.72106e-42	1.54155e-40
IGSF10	531.666	-2.8819	0.212961	-13.5325	1.00496e-41	1.59203e-40
HSPE1	4053.9	1.30429	0.0964309	13.5256	1.10436e-41	1.74771e-40
DOK2	1006.99	-1.85357	0.13705	-13.5248	1.11632e-41	1.76483e-40
GPX3	14065.2	-2.23428	0.165235	-13.5218	1.16245e-41	1.8359e-40
NME4	4209.75	1.43562	0.106216	13.5161	1.25709e-41	1.98334e-40
BHLHA15	145.571	2.91348	0.21558	13.5146	1.28267e-41	2.02164e-40
DES	952.646	-3.03433	0.224642	-13.5074	1.41381e-41	2.22607e-40
ZNF485	147.324	1.20272	0.0890463	13.5067	1.42852e-41	2.24694e-40
IL7R	3470.49	-2.1156	0.156687	-13.5021	1.52041e-41	2.38907e-40
MELTF	1182.41	2.80733	0.208037	13.4944	1.68708e-41	2.64828e-40
A2M	66004.4	-1.87803	0.139231	-13.4885	1.82674e-41	2.8646e-40
ATAD3A	1234.13	1.22147	0.0905757	13.4857	1.89936e-41	2.97547e-40
GPR89A	207.442	1.02192	0.0758245	13.4775	2.12214e-41	3.32111e-40
GPR4	393.422	-1.56363	0.116041	-13.4747	2.20252e-41	3.44344e-40
COL6A6	597.555	-2.90343	0.215493	-13.4734	2.24217e-41	3.50189e-40
PPP1R14A	475.714	-1.90611	0.141524	-13.4685	2.39756e-41	3.73331e-40
WISP1	570.294	2.11868	0.157339	13.4657	2.48947e-41	3.87253e-40
FUT6	332.2	3.92193	0.291352	13.4611	2.64896e-41	4.1165e-40
CHPF2	4849.73	1.0199	0.0757688	13.4607	2.66259e-41	4.13354e-40
FAM178B	159.695	2.9538	0.219448	13.4601	2.68405e-41	4.1627e-40
IL20RB	441.217	3.85176	0.286194	13.4586	2.74162e-41	4.24773e-40
TNS4	1694.87	3.95921	0.294278	13.454	2.91756e-41	4.51581e-40
MESP1	201.225	2.40538	0.178811	13.4521	2.99141e-41	4.6255e-40
DTL	722.143	1.83363	0.136319	13.451	3.03648e-41	4.69051e-40
ACADL	292.896	-3.17414	0.236003	-13.4496	3.09626e-41	4.7781e-40
WASF3	542.761	-1.94265	0.144487	-13.4452	3.28573e-41	5.06545e-40
ATAD5	359.43	1.48789	0.110678	13.4434	3.36592e-41	5.18393e-40
JUND	7477.37	-1.42737	0.106194	-13.4412	3.46986e-41	5.33869e-40
TRIM59	467.128	1.44882	0.107819	13.4375	3.64498e-41	5.60258e-40
GAS6	5991.05	-1.71935	0.127959	-13.4367	3.68349e-41	5.65616e-40
SRRM3	201.576	2.32579	0.17311	13.4353	3.75459e-41	5.75964e-40
ARHGAP24	797.196	-1.41663	0.105445	-13.4348	3.77855e-41	5.79066e-40
SLC17A9	1257.67	2.51768	0.187438	13.432	3.92609e-41	6.01084e-40
EPHX4	172.216	2.6208	0.195184	13.4273	4.18259e-41	6.39722e-40
TESC	3770.99	3.62533	0.270012	13.4265	4.22764e-41	6.45974e-40
PCYOX1	6816.11	-1.12925	0.0841322	-13.4224	4.47107e-41	6.82499e-40
DECR2	1021.77	1.3848	0.10318	13.4212	4.54262e-41	6.92739e-40
MSI2	3617.11	1.129	0.0841807	13.4116	5.17136e-41	7.87846e-40
FANCG	816.852	1.22914	0.0916675	13.4087	5.37497e-41	8.18061e-40
ADAM28	1587.88	2.20278	0.164282	13.4085	5.39233e-41	8.19899e-40
MAFF	1810.96	-1.51326	0.112929	-13.4002	6.03214e-41	9.16282e-40
DERL3	1871.26	2.23866	0.167079	13.3988	6.14274e-41	9.3217e-40
GREB1L	205.625	3.1984	0.238788	13.3943	6.52658e-41	9.88484e-40
PABPC1L	1583.8	2.14915	0.160471	13.3928	6.66189e-41	1.00799e-39
EML1	713.457	-1.71072	0.127842	-13.3815	7.75626e-41	1.17129e-39
CKS1B	1354.16	1.74838	0.130918	13.3548	1.11063e-40	1.67557e-39
NHSL1	1441.22	-1.74423	0.130623	-13.3532	1.13459e-40	1.71005e-39
MFSD9	838.033	1.00713	0.0754234	13.353	1.1375e-40	1.71277e-39
SPDL1	543.453	1.2824	0.096055	13.3507	1.17374e-40	1.76563e-39
CLDN10	935.685	4.09363	0.306707	13.347	1.23258e-40	1.85233e-39
ACP6	1240.88	1.27788	0.0957459	13.3466	1.23998e-40	1.86165e-39
PRR36	1032.42	2.18235	0.16355	13.3436	1.2903e-40	1.93532e-39
MIS18A	587.376	1.25316	0.0939277	13.3417	1.32343e-40	1.98119e-39
SHANK3	1329.95	-1.42262	0.106629	-13.3418	1.32269e-40	1.98119e-39
ALG3	2579.94	1.12432	0.0842814	13.3401	1.35324e-40	2.02192e-39
SYNGR3	188.529	2.82854	0.212062	13.3383	1.38626e-40	2.06924e-39
TXNDC17	3547.6	1.63833	0.122906	13.33	1.54978e-40	2.30888e-39
METTL7B	776.812	2.63129	0.19748	13.3243	1.67122e-40	2.48743e-39
ERFE	242.697	3.26	0.244855	13.314	1.91942e-40	2.8541e-39
IKBKE	921.818	1.14977	0.0864016	13.3073	2.09948e-40	3.11586e-39
ARHGEF6	1387.66	-1.47718	0.111068	-13.2998	2.32185e-40	3.43931e-39
HSPB8	1678.68	-1.96439	0.147858	-13.2856	2.80604e-40	4.15256e-39
PANX2	755.025	2.48474	0.187031	13.2851	2.82306e-40	4.17376e-39
CAB39L	686.014	-1.40153	0.105557	-13.2774	3.12897e-40	4.62163e-39
FRY	1754.83	-1.56925	0.118213	-13.2748	3.24274e-40	4.78513e-39
SLC2A5	426.506	2.40347	0.181064	13.2742	3.26789e-40	4.81765e-39
TESMIN	242.146	2.77233	0.208853	13.2741	3.27202e-40	4.81916e-39
TUBB2B	615.502	3.96392	0.298691	13.2709	3.41258e-40	5.02142e-39
COL7A1	1272.55	3.15272	0.237596	13.2693	3.4903e-40	5.13091e-39
AVL9	3652.64	1.01428	0.0764534	13.2666	3.61659e-40	5.31152e-39
RASL12	700.979	-1.58981	0.120007	-13.2477	4.65529e-40	6.81979e-39
PDE2A	364.697	-1.77663	0.134109	-13.2476	4.65675e-40	6.81979e-39
MMRN1	604.957	-2.38885	0.180449	-13.2384	5.26924e-40	7.7095e-39
RPL39L	703.327	2.32819	0.175924	13.234	5.58084e-40	8.15771e-39
EPHB2	1787.76	2.24269	0.169559	13.2266	6.16295e-40	9.00011e-39
VMP1	11823.3	1.20961	0.0914764	13.2232	6.44495e-40	9.40308e-39
PREX2	477.001	-2.03757	0.154093	-13.223	6.46529e-40	9.42388e-39
TWNK	672.476	1.2421	0.0939609	13.2193	6.78871e-40	9.88603e-39
PDE8B	300.332	-1.57278	0.119048	-13.2113	7.55035e-40	1.09848e-38
TBX4	626.616	-2.19243	0.165967	-13.21	7.6778e-40	1.11598e-38
HGD	1106.89	3.82114	0.289409	13.2032	8.40449e-40	1.22046e-38
PYCR3	1088.18	1.40837	0.10672	13.1969	9.14173e-40	1.32504e-38
PDZD2	1658.42	-2.27517	0.172667	-13.1767	1.19547e-39	1.73114e-38
LDHA	38417	1.34662	0.1022	13.1763	1.20139e-39	1.7381e-38
OVOL1	247.25	2.32261	0.176278	13.1758	1.20919e-39	1.74775e-38
LGI2	627.828	2.68797	0.204149	13.1667	1.36405e-39	1.96974e-38
TNXB	1846.7	-2.71988	0.206603	-13.1648	1.39964e-39	2.01738e-38
GADD45B	3678.25	-1.7455	0.132654	-13.1583	1.52468e-39	2.19557e-38
STARD9	565.943	-1.82823	0.138977	-13.155	1.59359e-39	2.29266e-38
ZNF423	213.045	-1.82464	0.138762	-13.1494	1.71489e-39	2.46261e-38
RHPN1	1691.63	1.93425	0.147098	13.1494	1.71461e-39	2.46261e-38
SELE	235.618	-2.94607	0.224069	-13.1481	1.74598e-39	2.50494e-38
CCDC137	1474.96	1.03612	0.0788111	13.1469	1.77396e-39	2.54274e-38
CFL2	1572.73	-1.42688	0.108553	-13.1445	1.8297e-39	2.62021e-38
CFD	1651.64	-2.30775	0.175702	-13.1345	2.08978e-39	2.98713e-38
CBX2	843.424	2.51457	0.191513	13.13	2.21523e-39	3.16354e-38
ALOX5	3078.29	-1.83818	0.140044	-13.1258	2.34398e-39	3.34125e-38
PCDHGB7	207.684	-1.79852	0.137069	-13.1213	2.48755e-39	3.54264e-38
NRK	428.276	3.75196	0.286164	13.1112	2.84005e-39	4.04094e-38
RCOR2	236.131	2.81401	0.214662	13.109	2.92421e-39	4.15688e-38
EPB41L2	2393.3	-1.45933	0.111332	-13.1079	2.96872e-39	4.21629e-38
ST6GALNAC3	175.288	-1.97061	0.150354	-13.1065	3.0228e-39	4.28917e-38
HYLS1	309.479	1.29874	0.0991094	13.1041	3.12024e-39	4.42338e-38
KIAA1683	445.681	-2.44452	0.186549	-13.1039	3.12655e-39	4.42829e-38
SORBS1	1364.02	-1.62801	0.124432	-13.0835	4.09154e-39	5.78975e-38
TNFSF12	1399.31	-1.17594	0.0899026	-13.0802	4.2737e-39	6.042e-38
DCST2	107.385	2.35823	0.180357	13.0753	4.55825e-39	6.43842e-38
HES6	1088.4	2.87063	0.219553	13.0749	4.58297e-39	6.46745e-38
KCNMB3	121.463	1.61817	0.123775	13.0735	4.66392e-39	6.5757e-38
TMEM59L	1104.91	4.1881	0.320465	13.0688	4.96209e-39	6.98975e-38
ARHGEF19	1750.49	1.57953	0.120912	13.0635	5.32516e-39	7.49437e-38
ICAM2	641.183	-1.39973	0.107175	-13.0602	5.55583e-39	7.8119e-38
CCDC167	768.564	1.42875	0.109398	13.06	5.56918e-39	7.82358e-38
RIPOR1	2981.38	-1.24432	0.0953552	-13.0493	6.41405e-39	8.97793e-38
FOXA3	391.571	3.27122	0.250778	13.0443	6.84881e-39	9.56921e-38
WISP2	691.001	-2.16764	0.166205	-13.0419	7.06592e-39	9.86367e-38
HSPB6	522.53	-2.44787	0.187709	-13.0408	7.17142e-39	1.00019e-37
HEATR1	2246.62	1.0372	0.0795406	13.0398	7.2619e-39	1.0119e-37
OLFML1	550.367	-1.64758	0.126351	-13.0397	7.27421e-39	1.01271e-37
EMP1	8262.12	-1.79985	0.138083	-13.0345	7.78356e-39	1.08265e-37
MCIDAS	106.937	2.92889	0.224831	13.0271	8.5825e-39	1.19271e-37
FBXO41	664.086	1.70382	0.130952	13.011	1.05939e-38	1.46959e-37
DENND2A	527.879	-1.76031	0.135381	-13.0026	1.18207e-38	1.63831e-37
B3GNTL1	419.723	1.18908	0.0914889	12.997	1.27312e-38	1.76292e-37
KIAA1524	423.408	1.92797	0.148353	12.9958	1.29191e-38	1.78735e-37
XKRX	698.32	2.81719	0.216894	12.9888	1.41681e-38	1.95667e-37
ZMYND19	874.652	1.02437	0.0788973	12.9836	1.51644e-38	2.09238e-37
ABCA4	1015.22	3.72773	0.287487	12.9666	1.89168e-38	2.60782e-37
HDGF	18474.9	1.02952	0.0794728	12.9544	2.21895e-38	3.04816e-37
PLA2G4F	1099.18	-2.70348	0.208733	-12.9519	2.29325e-38	3.14743e-37
FAM167B	238.934	-1.4034	0.10838	-12.9489	2.38275e-38	3.26449e-37
ASPHD1	521.941	2.77706	0.21466	12.937	2.7827e-38	3.80908e-37
PUS1	1090.38	1.20203	0.092916	12.9367	2.79378e-38	3.82088e-37
DTYMK	1485.2	1.30811	0.101165	12.9305	3.02914e-38	4.13911e-37
SSFA2	6186.44	-1.19615	0.092555	-12.9237	3.31035e-38	4.5154e-37
CHEK2	666.82	1.478	0.11443	12.9162	3.64946e-38	4.96923e-37
NCF2	2506.06	-1.69099	0.130943	-12.9139	3.75718e-38	5.11141e-37
WDR12	1334.15	1.0085	0.0781025	12.9125	3.82492e-38	5.199e-37
TSTA3	5326.96	1.40223	0.108616	12.91	3.95249e-38	5.36771e-37
GIMAP4	1718.79	-1.49548	0.115842	-12.9096	3.97106e-38	5.38821e-37
TUBG1	2066.02	1.17698	0.0912408	12.8997	4.51794e-38	6.12489e-37
PLAU	8216.18	2.57273	0.199488	12.8966	4.70119e-38	6.36775e-37
PDLIM1	7590.38	-1.05284	0.0816992	-12.8868	5.34415e-38	7.23233e-37
LIMCH1	8579.87	-1.64906	0.127969	-12.8864	5.37226e-38	7.26402e-37
PIP5K1B	556.395	-2.28469	0.177331	-12.8838	5.55358e-38	7.50265e-37
ZBTB4	5649.83	-1.0108	0.0784768	-12.8802	5.81554e-38	7.84972e-37
HMBS	1364.97	1.19541	0.0928141	12.8796	5.86022e-38	7.90314e-37
FA2H	1254.79	2.5447	0.197588	12.8788	5.92283e-38	7.98064e-37
COL5A2	9251.72	2.13839	0.166057	12.8774	6.03064e-38	8.11181e-37
PRDM11	535.105	-1.1892	0.0923781	-12.8732	6.36952e-38	8.55281e-37
MMP19	1153.22	-2.02983	0.157782	-12.8647	7.10946e-38	9.53811e-37
DARS2	1654.79	1.2034	0.0935713	12.8608	7.48143e-38	1.00285e-36
SCN7A	1110.04	-2.483	0.193151	-12.8552	8.03904e-38	1.07666e-36
S100A2	1870.12	3.42411	0.266473	12.8498	8.62708e-38	1.15343e-36
EXOC3L1	275.967	-1.24079	0.0965716	-12.8484	8.78048e-38	1.17292e-36
ATAT1	684.506	1.28325	0.0999064	12.8445	9.22945e-38	1.23184e-36
HASPIN	120.766	1.89276	0.147395	12.8414	9.60982e-38	1.2815e-36
KLF10	3914.21	-1.13728	0.0886287	-12.8319	1.08599e-37	1.44572e-36
GNPNAT1	1887.5	1.45743	0.113606	12.8287	1.13198e-37	1.50565e-36
LMOD1	1031.75	-1.83381	0.143017	-12.8224	1.229e-37	1.63189e-36
RFX2	821.29	-1.64548	0.128349	-12.8203	1.26186e-37	1.6741e-36
CREB3L4	1210.33	1.40606	0.109687	12.8188	1.28701e-37	1.706e-36
TIMP1	22330.3	1.55565	0.121366	12.8179	1.30234e-37	1.72485e-36
EPHX3	833.603	2.2417	0.174896	12.8174	1.31055e-37	1.73424e-36
LGI3	677.864	-4.21491	0.328876	-12.8161	1.33211e-37	1.76126e-36
FBXL19	1208.59	1.20448	0.0940065	12.8128	1.39058e-37	1.83701e-36
CCT5	10962.9	1.26341	0.0986716	12.8042	1.55316e-37	2.05003e-36
SRPX2	1303.61	2.29402	0.179213	12.8005	1.62843e-37	2.14756e-36
CCHCR1	1377.82	1.19332	0.0932294	12.7998	1.64321e-37	2.16521e-36
PDK4	3279.06	-2.44038	0.190767	-12.7925	1.80583e-37	2.37545e-36
C1QTNF2	83.6505	-1.85794	0.145239	-12.7923	1.81069e-37	2.37983e-36
HGH1	1648.7	1.16988	0.0914582	12.7914	1.83231e-37	2.4062e-36
SMAD7	1566.24	-1.10086	0.0860932	-12.7869	1.94086e-37	2.54445e-36
GFPT1	8529.47	1.12011	0.0876483	12.7796	2.13036e-37	2.78817e-36
PIAS3	2754.08	1.05868	0.0829412	12.7642	2.59719e-37	3.39627e-36
KAT2B	1174.12	-1.19658	0.0938276	-12.753	2.99996e-37	3.91307e-36
XPO5	2803.62	1.01757	0.0798106	12.7498	3.12355e-37	4.06743e-36
ZBED2	305.849	-2.38829	0.18734	-12.7484	3.18134e-37	4.13922e-36
C10orf128	652.439	-1.59056	0.124833	-12.7415	3.47682e-37	4.51607e-36
METTL1	1155.67	1.39374	0.109406	12.7392	3.58156e-37	4.64823e-36
SEMA4B	9411.98	1.60724	0.126196	12.7361	3.727e-37	4.83295e-36
CCDC50	2698.69	-1.06672	0.0837673	-12.7343	3.81163e-37	4.93856e-36
SLC12A4	2580.21	-1.02894	0.0808297	-12.7297	4.0454e-37	5.22835e-36
CLK2	2266.27	1.02377	0.0804765	12.7213	4.50188e-37	5.80862e-36
MYH10	6048.87	-1.52447	0.119991	-12.7049	5.5561e-37	7.15694e-36
ZNF138	452.602	1.11718	0.0879614	12.7008	5.85409e-37	7.53453e-36
ZBTB47	727.656	-1.08435	0.0854931	-12.6835	7.29976e-37	9.37962e-36
MICALL2	2418.99	1.61734	0.127555	12.6796	7.6751e-37	9.85374e-36
ALDH3B2	595.205	2.86194	0.22579	12.6752	8.11387e-37	1.03827e-35
H2AFX	2018.74	1.33172	0.105085	12.6728	8.37038e-37	1.07021e-35
HDHD3	1397.28	1.21094	0.0955563	12.6726	8.39198e-37	1.07209e-35
ASNS	1868.9	1.69409	0.133743	12.6667	9.04132e-37	1.15314e-35
SLC7A11	1971.77	3.03553	0.240011	12.6475	1.15537e-36	1.47237e-35
COL24A1	166.644	1.88039	0.148704	12.6452	1.18906e-36	1.51405e-35
FAM13C	149.895	-1.78089	0.140846	-12.6443	1.20322e-36	1.5301e-35
GAREM2	404.11	1.96606	0.155501	12.6434	1.21704e-36	1.54587e-35
CENPM	385.68	1.76144	0.139335	12.6417	1.24272e-36	1.57591e-35
DBF4	637.919	1.38346	0.10946	12.6389	1.28779e-36	1.63172e-35
IL6	652.012	-2.86063	0.226337	-12.6388	1.29037e-36	1.63366e-35
GPR87	478.826	4.0951	0.324062	12.6368	1.32338e-36	1.67409e-35
BYSL	1217.22	1.24071	0.0981976	12.6348	1.35706e-36	1.71529e-35
SORD	1138.11	1.4074	0.111429	12.6305	1.43316e-36	1.80854e-35
BRIX1	2033.36	1.22243	0.0968046	12.6278	1.48318e-36	1.87013e-35
LILRA5	242.202	-2.04294	0.161841	-12.6232	1.57364e-36	1.98258e-35
TNFRSF25	673.898	1.95284	0.154823	12.6134	1.78101e-36	2.2402e-35
ALOX5AP	2565.68	-1.95933	0.155348	-12.6126	1.80055e-36	2.26295e-35
ARHGAP18	2771.08	-1.19598	0.0948272	-12.6123	1.80744e-36	2.26977e-35
JAML	1455.76	-1.7959	0.142469	-12.6055	1.96877e-36	2.47036e-35
MRC1	6148.83	-2.37713	0.188619	-12.6028	2.0388e-36	2.55617e-35
ABCA9	182.343	-1.87315	0.148775	-12.5905	2.38213e-36	2.9842e-35
MANEAL	880.638	1.84774	0.14677	12.5894	2.41488e-36	3.02279e-35
SRD5A1	1316.33	1.53206	0.121751	12.5836	2.59912e-36	3.24817e-35
CENPH	387.986	1.41913	0.112782	12.583	2.62e-36	3.27163e-35
BICDL1	1069.61	1.98404	0.157685	12.5823	2.64319e-36	3.29793e-35
PAQR4	814.977	1.46485	0.116496	12.5743	2.92252e-36	3.63767e-35
EGR2	866.766	-1.85469	0.147624	-12.5637	3.34521e-36	4.15711e-35
STRIP2	519.36	2.61429	0.208089	12.5634	3.35767e-36	4.16926e-35
VEPH1	1091.17	-2.65908	0.211656	-12.5632	3.36306e-36	4.17261e-35
NTN4	3029.89	-1.67306	0.133192	-12.5613	3.4466e-36	4.27285e-35
LSR	11662.9	1.40129	0.111558	12.561	3.45807e-36	4.28364e-35
SCG5	552.789	2.86188	0.227884	12.5585	3.56945e-36	4.41809e-35
NUP155	2503.29	1.28255	0.102145	12.5562	3.67369e-36	4.54348e-35
TTC28	1323.32	-1.30226	0.103717	-12.5558	3.69332e-36	4.56412e-35
C1QTNF7	246.275	-2.499	0.199039	-12.5553	3.71653e-36	4.58914e-35
PRDX4	5793.49	1.41642	0.112872	12.5489	4.02915e-36	4.97121e-35
TOX3	1257.73	2.80542	0.223713	12.5403	4.49282e-36	5.53888e-35
GALNT18	1595.31	-1.41552	0.112882	-12.5398	4.52126e-36	5.56952e-35
PFDN6	1765.33	1.07142	0.0855398	12.5254	5.41996e-36	6.67129e-35
NEXN	671.039	-1.57871	0.126043	-12.5251	5.43998e-36	6.69061e-35
GJA5	1555.61	-1.68279	0.134361	-12.5244	5.4889e-36	6.74543e-35
DBF4B	433.41	1.32939	0.106182	12.5198	5.81508e-36	7.14063e-35
REM1	70.9797	-1.63275	0.130451	-12.5162	6.08512e-36	7.46631e-35
ASAH2B	189.611	1.04592	0.0835677	12.5158	6.1205e-36	7.49786e-35
UBL3	3844.9	-1.12958	0.0902597	-12.5148	6.19562e-36	7.58389e-35
AIMP2	1030.02	1.06445	0.0850607	12.514	6.25659e-36	7.65248e-35
GPI	17012.6	1.12719	0.0900895	12.5119	6.4273e-36	7.85508e-35
NEBL	3512.83	-1.69308	0.135352	-12.5087	6.68912e-36	8.16863e-35
HIST1H3H	200.98	2.58597	0.206739	12.5084	6.71715e-36	8.19641e-35
PUSL1	701.26	1.21167	0.0968838	12.5065	6.8819e-36	8.39084e-35
GRTP1	640.585	1.54373	0.123448	12.5051	7.00384e-36	8.5328e-35
LILRA1	71.6437	-1.6681	0.133454	-12.4994	7.51797e-36	9.14479e-35
RUNX2	857.617	1.57481	0.125996	12.4989	7.5718e-36	9.20306e-35
SOX18	385.157	-1.6079	0.128663	-12.497	7.75329e-36	9.41627e-35
TTYH3	7145.2	1.37206	0.109831	12.4925	8.20581e-36	9.95026e-35
RNFT2	303.758	2.22582	0.178343	12.4806	9.5307e-36	1.15298e-34
CABLES2	769.139	1.28512	0.10297	12.4806	9.52844e-36	1.15298e-34
ALDOA	63829.5	1.19765	0.0959746	12.4788	9.74751e-36	1.17829e-34
SLC1A1	1269.89	-2.22404	0.178236	-12.4781	9.83231e-36	1.18761e-34
ANO6	4342.37	-1.00386	0.0805089	-12.4689	1.10351e-35	1.33185e-34
DUS4L	440.699	1.0723	0.0860223	12.4654	1.1529e-35	1.39038e-34
H1F0	14935.4	1.18303	0.094927	12.4625	1.19519e-35	1.44026e-34
ADH1B	4130.08	-3.28956	0.26399	-12.4609	1.21948e-35	1.46725e-34
PPIF	2886.47	1.0999	0.088318	12.4538	1.33302e-35	1.60137e-34
GARS	6162.16	1.05694	0.084941	12.4432	1.5228e-35	1.82653e-34
CDCA4	911.065	1.44897	0.116491	12.4385	1.61531e-35	1.936e-34
MDGA1	371.793	-1.88353	0.151523	-12.4306	1.78216e-35	2.12776e-34
NIPSNAP1	3771.99	1.10902	0.0892543	12.4254	1.90345e-35	2.27081e-34
BIK	348.415	2.0159	0.162268	12.4233	1.95369e-35	2.32896e-34
TMTC4	1318.09	1.18452	0.0953782	12.4192	2.05704e-35	2.4484e-34
RFLNB	982.173	-1.35935	0.10952	-12.4119	2.25382e-35	2.68055e-34
RRAS	2676.5	-1.3119	0.105761	-12.4044	2.47356e-35	2.93965e-34
ATAD3B	1276.56	1.48738	0.120016	12.3932	2.84628e-35	3.37485e-34
SPTB	1376.43	3.23957	0.261471	12.3898	2.9679e-35	3.51367e-34
SLC31A2	131.581	-1.53076	0.123554	-12.3894	2.98272e-35	3.52853e-34
FGF2	270.584	-2.11337	0.170628	-12.3858	3.11792e-35	3.68566e-34
ARNTL2	1605.69	2.43182	0.19637	12.3838	3.19738e-35	3.7767e-34
LRRC20	1420.12	1.18715	0.0958757	12.3822	3.26273e-35	3.84804e-34
SSR4	14871.9	1.38262	0.11171	12.3769	3.48636e-35	4.10866e-34
CYP27C1	164.316	3.00817	0.24305	12.3767	3.49291e-35	4.11326e-34
CRLF1	6044.4	4.02761	0.325422	12.3766	3.49946e-35	4.11784e-34
HECW1	88.3307	2.34337	0.189378	12.374	3.61271e-35	4.24788e-34
LMO7	13147.8	-1.43002	0.115596	-12.3708	3.76031e-35	4.41808e-34
FUT8	2896.06	1.39544	0.11281	12.3699	3.80454e-35	4.46666e-34
IL33	1657.72	-2.20953	0.178627	-12.3695	3.81981e-35	4.4812e-34
YDJC	1050.54	1.27795	0.103321	12.3688	3.85624e-35	4.52052e-34
HYOU1	12245.5	1.14466	0.0925596	12.3667	3.95595e-35	4.63389e-34
DSCC1	345.178	1.77081	0.143265	12.3604	4.2803e-35	5.00627e-34
FIBIN	542.846	-2.13928	0.173079	-12.3601	4.29553e-35	5.0203e-34
STOM	14386.5	-1.25234	0.101385	-12.3523	4.73448e-35	5.52083e-34
SGO2	469.858	1.55905	0.126322	12.3419	5.38405e-35	6.27357e-34
MCM8	773.161	1.34232	0.108858	12.3309	6.17458e-35	7.17853e-34
SMPDL3B	3106.92	1.88342	0.152772	12.3282	6.38276e-35	7.40945e-34
FGFR4	1046.23	-2.42617	0.196818	-12.327	6.48302e-35	7.5202e-34
C10orf10	6938.43	-1.80657	0.146556	-12.3268	6.49711e-35	7.53091e-34
SLC11A1	1995.68	-1.82681	0.148202	-12.3265	6.52441e-35	7.55691e-34
RBMS3	932.857	-1.68388	0.136623	-12.325	6.64321e-35	7.68877e-34
LRCH1	1078.71	-1.01797	0.0826314	-12.3194	7.1259e-35	8.24128e-34
TPI1	25609.9	1.13112	0.0918246	12.3183	7.22263e-35	8.34693e-34
FRMD4B	1643.46	-1.14834	0.093268	-12.3123	7.77629e-35	8.9734e-34
ZNF217	4118.8	1.29016	0.104845	12.3055	8.46608e-35	9.76211e-34
C11orf24	2394.9	1.01827	0.0827617	12.3037	8.65383e-35	9.97119e-34
SLFN13	2071.9	1.56618	0.127346	12.2986	9.21779e-35	1.06131e-33
ARTN	111.858	2.64668	0.215209	12.2982	9.26297e-35	1.06572e-33
ESRP1	5399.45	1.10749	0.0900879	12.2934	9.82293e-35	1.12847e-33
DSP	16853.7	2.17074	0.176596	12.2921	9.98959e-35	1.14677e-33
MRAS	1136.14	-1.133	0.0922021	-12.2882	1.04777e-34	1.20103e-33
TNS2	4369.04	-1.39203	0.113293	-12.287	1.064e-34	1.21872e-33
MFAP3L	251.489	-2.12048	0.172698	-12.2786	1.18085e-34	1.35058e-33
ROR1	564.205	-1.86517	0.151914	-12.2778	1.19267e-34	1.36308e-33
CD3EAP	275.262	1.19144	0.0971016	12.27	1.312e-34	1.49837e-33
SMUG1	1551.72	1.0316	0.0841001	12.2663	1.37343e-34	1.56737e-33
DNMT3B	318.009	2.04151	0.166484	12.2625	1.43916e-34	1.63996e-33
CYBRD1	8019.06	-1.78212	0.145371	-12.2591	1.50171e-34	1.70999e-33
GMNN	854.993	1.36097	0.111034	12.2573	1.53573e-34	1.74744e-33
PPP1R35	863.484	1.33028	0.10854	12.2562	1.55648e-34	1.76976e-33
TMEM45B	2661.77	1.81197	0.147906	12.2508	1.66346e-34	1.89001e-33
FZD4	1827.04	-1.61836	0.132129	-12.2483	1.71502e-34	1.94716e-33
GMDS	1454.87	1.47899	0.120759	12.2475	1.73343e-34	1.96662e-33
BRI3BP	1467.05	1.20405	0.0983208	12.2461	1.7617e-34	1.99724e-33
KLHL17	444.087	1.45453	0.118813	12.2422	1.84918e-34	2.09427e-33
CXCL2	2503.76	-2.41941	0.197716	-12.2368	1.97677e-34	2.23616e-33
ANXA3	3450.21	-1.88884	0.154409	-12.2327	2.07921e-34	2.34862e-33
MZT2A	1212	1.19684	0.097926	12.2218	2.37687e-34	2.68288e-33
CEP85	1023.8	1.05604	0.0864347	12.2178	2.49882e-34	2.81848e-33
AP1S1	2756.61	1.14693	0.0938913	12.2155	2.5679e-34	2.8943e-33
GHR	145.49	-2.0775	0.170171	-12.2083	2.80631e-34	3.15842e-33
SHROOM4	1428.88	-1.77358	0.145321	-12.2045	2.93953e-34	3.30356e-33
COL5A1	14774.7	2.00299	0.164238	12.1956	3.28019e-34	3.68374e-33
PIK3R1	2529.86	-1.12786	0.092536	-12.1883	3.58891e-34	4.02462e-33
LRRC36	303.718	-2.90328	0.238275	-12.1845	3.75769e-34	4.21084e-33
RNASEH2A	1025.95	1.31446	0.107895	12.1828	3.84078e-34	4.29774e-33
SVEP1	1431	-2.12666	0.174563	-12.1828	3.84007e-34	4.29774e-33
ZNF107	673.273	1.18951	0.097667	12.1793	4.00938e-34	4.47993e-33
ZP3	303.764	1.98634	0.163128	12.1766	4.14388e-34	4.62689e-33
FFAR4	188.588	-2.36567	0.19429	-12.176	4.17447e-34	4.65768e-33
SOX12	1597.37	1.36594	0.112193	12.1748	4.23255e-34	4.71909e-33
DUOX1	3092.76	-2.55393	0.209898	-12.1675	4.63285e-34	5.158e-33
GMFG	1265.23	-1.46428	0.120381	-12.1637	4.84957e-34	5.39154e-33
IGFBP3	15864.3	2.18692	0.179878	12.1578	5.21362e-34	5.79212e-33
PLEKHO2	2604.46	-1.16554	0.0958734	-12.1571	5.26182e-34	5.84148e-33
EIF4E3	1489.66	-1.15143	0.0947188	-12.1563	5.31309e-34	5.89418e-33
FBP1	6051.55	-1.63738	0.134717	-12.1543	5.44525e-34	6.03648e-33
SORBS3	3764.36	-1.13976	0.093799	-12.1511	5.65853e-34	6.26844e-33
SERPING1	17054.4	-1.37616	0.11326	-12.1505	5.70497e-34	6.31087e-33
UCHL1	3245.41	3.49943	0.288038	12.1492	5.79096e-34	6.40143e-33
PDGFB	1303.88	-1.47514	0.121501	-12.1409	6.41103e-34	7.07677e-33
CRYAB	677.533	-1.94004	0.159911	-12.132	7.14883e-34	7.88558e-33
MUC21	4224.72	3.76554	0.310392	12.1316	7.18624e-34	7.9212e-33
AGR2	27434	2.48291	0.204676	12.1309	7.24499e-34	7.98029e-33
SELENOI	2575.22	1.23844	0.102111	12.1284	7.46924e-34	8.22146e-33
RAMP1	1628.59	2.24424	0.185137	12.1221	8.06883e-34	8.87514e-33
NOP2	2126	1.10977	0.0915987	12.1156	8.73445e-34	9.58688e-33
RPGR	495.822	-1.11537	0.092129	-12.1066	9.74066e-34	1.06762e-32
PTGER4	813.023	-1.62027	0.133852	-12.1049	9.94765e-34	1.08953e-32
PTH1R	150.319	-1.8965	0.156727	-12.1007	1.04727e-33	1.14623e-32
EDN1	1567.34	-2.03255	0.16801	-12.0978	1.085e-33	1.18669e-32
PID1	951.014	-1.9396	0.160374	-12.0942	1.13301e-33	1.23833e-32
ADGRL4	907.593	-1.31313	0.108596	-12.0918	1.16674e-33	1.27339e-32
TMEM62	2166.55	1.05596	0.087348	12.0891	1.20536e-33	1.31462e-32
KRTCAP2	1374.39	1.09912	0.0909374	12.0866	1.24333e-33	1.35508e-32
PPFIA4	241.593	2.36225	0.195528	12.0814	1.3252e-33	1.44329e-32
SRM	2981.12	1.04989	0.0869054	12.0808	1.33395e-33	1.4518e-32
UBE2S	899.44	1.74702	0.144613	12.0807	1.33619e-33	1.45322e-32
DDX11	1191.99	1.48471	0.122915	12.0791	1.36132e-33	1.47952e-32
NSUN2	4718.87	1.01723	0.0842729	12.0707	1.50913e-33	1.63901e-32
IL23A	125.08	2.10647	0.174528	12.0695	1.5303e-33	1.66084e-32
CCDC69	2652.19	-1.49662	0.124076	-12.0621	1.67395e-33	1.81547e-32
TLR4	1094.38	-1.66112	0.137788	-12.0557	1.81073e-33	1.96245e-32
SMIM22	2078.27	1.90615	0.158219	12.0476	1.99783e-33	2.1622e-32
SLC16A9	1147.97	3.11892	0.258926	12.0456	2.04517e-33	2.21035e-32
PACSIN1	119.646	2.4878	0.206602	12.0415	2.14968e-33	2.32007e-32
MUC20	2449.44	2.33884	0.194254	12.0401	2.18662e-33	2.3583e-32
SLC25A13	1680.89	1.04465	0.0867849	12.0372	2.26547e-33	2.43995e-32
SLC7A7	2035.31	-1.44907	0.120398	-12.0357	2.30722e-33	2.48318e-32
FPR1	855.233	-1.9626	0.163098	-12.0332	2.3774e-33	2.55517e-32
EXOSC5	958.785	1.20841	0.100429	12.0324	2.4005e-33	2.57822e-32
TMEM156	308.248	2.43996	0.20288	12.0266	2.57563e-33	2.76248e-32
LRRC8C	1027.63	-1.19838	0.099646	-12.0264	2.5825e-33	2.76794e-32
CPNE4	173.689	2.69225	0.223905	12.0241	2.65534e-33	2.84404e-32
GREB1	490.673	2.69293	0.224091	12.0171	2.88785e-33	3.09094e-32
REEP6	972.333	2.2621	0.188369	12.0089	3.19221e-33	3.40964e-32
C9orf172	235.559	1.55148	0.129224	12.0061	3.30042e-33	3.51795e-32
ARAP2	1535.41	-1.2884	0.107373	-11.9992	3.58581e-33	3.81691e-32
KPNA7	176.633	2.24187	0.186917	11.9939	3.82359e-33	4.06722e-32
FAM49A	971.475	-1.43211	0.119414	-11.9928	3.87515e-33	4.11924e-32
2021-03-02	950.561	-1.45777	0.12159	-11.9893	4.04471e-33	4.29653e-32
LEMD1	185.412	2.7995	0.233628	11.9827	4.37655e-33	4.64585e-32
CNPY2	1559.11	1.04674	0.0873668	11.981	4.47012e-33	4.74193e-32
PDCD6	5877.94	1.07264	0.0895414	11.9793	4.56173e-33	4.83581e-32
TNS3	8316.71	-1.12434	0.0938593	-11.979	4.5797e-33	4.85154e-32
2021-09-10	2981.68	-1.01788	0.0850181	-11.9725	4.95211e-33	5.24248e-32
CHPF	7236.97	1.27372	0.106417	11.9691	5.15654e-33	5.45145e-32
NET1	7800.67	1.34615	0.112483	11.9676	5.25144e-33	5.54422e-32
DAB2IP	3439.67	-1.0725	0.0896965	-11.957	5.97039e-33	6.29897e-32
FLVCR1	1096.09	1.20655	0.100925	11.955	6.11456e-33	6.44668e-32
RADIL	186.328	-2.22869	0.186581	-11.9449	6.90188e-33	7.26196e-32
SGK2	193.267	2.60789	0.21833	11.9448	6.91539e-33	7.27124e-32
CRIM1	4615.39	-1.37692	0.115288	-11.9433	7.03634e-33	7.3934e-32
APBB1	1170.06	-1.35784	0.113694	-11.9429	7.07379e-33	7.42772e-32
SMOC1	1086.89	3.86611	0.323731	11.9424	7.11746e-33	7.46851e-32
CLDN12	3344.58	1.14057	0.095521	11.9405	7.27418e-33	7.62781e-32
DHRS13	250.673	1.17608	0.0985435	11.9346	7.8128e-33	8.18155e-32
PDIA6	13714.1	1.05258	0.0882216	11.9311	8.14781e-33	8.52661e-32
PTGIR	274.229	-1.34108	0.112442	-11.9268	8.57838e-33	8.97114e-32
SPOCK1	707.764	3.10281	0.260176	11.9258	8.68207e-33	9.07346e-32
F2RL3	357.17	-1.8699	0.156828	-11.9233	8.9531e-33	9.35041e-32
PROS1	2525.77	-1.5321	0.128542	-11.9191	9.41199e-33	9.82305e-32
IER5L	727.843	1.81744	0.152512	11.9167	9.68862e-33	1.00914e-31
GPR37	328.813	2.74978	0.230781	11.9151	9.87491e-33	1.02717e-31
BAIAP2L1	4296.91	1.22418	0.102752	11.914	1.00109e-32	1.04061e-31
CDH13	679.543	-1.82423	0.15326	-11.9028	1.14393e-32	1.18591e-31
ICA1	2238.75	1.16517	0.0978935	11.9024	1.14988e-32	1.19129e-31
SIX1	1266.39	2.37018	0.199351	11.8895	1.34246e-32	1.38801e-31
GPER1	220.189	-2.19872	0.184943	-11.8887	1.35551e-32	1.40057e-31
AKR1C2	15579.2	4.65232	0.391541	11.8821	1.46679e-32	1.51153e-31
CRY2	2537.85	-1.16185	0.0978097	-11.8787	1.52796e-32	1.57247e-31
AIM2	464.316	2.77849	0.233975	11.8752	1.59322e-32	1.63855e-31
FBXL6	1123.12	1.20769	0.101815	11.8616	1.87317e-32	1.92136e-31
HOXA5	303.788	-1.61477	0.136143	-11.8608	1.8909e-32	1.93827e-31
SLC26A6	954.889	1.38803	0.117034	11.8601	1.90756e-32	1.95405e-31
SELPLG	2154.44	-1.44368	0.121787	-11.8541	2.04833e-32	2.09687e-31
FAM212A	94.3968	-1.45259	0.122573	-11.8508	2.13025e-32	2.17785e-31
MOCS1	707.208	-1.36401	0.115204	-11.84	2.42585e-32	2.47679e-31
SERPINH1	13097.6	1.10798	0.0935883	11.8389	2.45742e-32	2.50573e-31
CERCAM	2679.24	1.47403	0.124572	11.8327	2.64403e-32	2.69246e-31
TMED3	6751.15	1.22046	0.103144	11.8326	2.64672e-32	2.69343e-31
PTPRM	2939.95	-1.43822	0.121658	-11.8218	3.01298e-32	3.05215e-31
SPI1	2363.64	-1.56416	0.13234	-11.8192	3.10522e-32	3.14353e-31
SIK2	2979.88	-1.0181	0.0861927	-11.8119	3.38918e-32	3.42652e-31
MTHFD2	3909.46	1.50675	0.127857	11.7846	4.68588e-32	4.73133e-31
C4orf32	692.006	-1.16012	0.0984469	-11.7842	4.70839e-32	4.75097e-31
KCTD12	6617.75	-1.39218	0.11817	-11.7812	4.88176e-32	4.9227e-31
PRDM5	273.826	-1.27987	0.108714	-11.7727	5.39473e-32	5.42938e-31
SLC16A14	1689.47	2.93561	0.249562	11.763	6.05238e-32	6.08336e-31
RACGAP1	1627.59	1.48776	0.126514	11.7597	6.2989e-32	6.32296e-31
UBASH3B	801.666	-1.66911	0.142014	-11.7531	6.80421e-32	6.82136e-31
MT1M	262.611	-2.7458	0.2337	-11.7493	7.12391e-32	7.13725e-31
TMEM52	119.811	2.02083	0.172045	11.7459	7.41061e-32	7.40536e-31
GJA4	491.008	-1.42509	0.121383	-11.7405	7.90072e-32	7.88496e-31
PRG4	677.018	-3.05524	0.260244	-11.7399	7.95456e-32	7.92849e-31
LIFR	3843.87	-1.70448	0.145189	-11.7398	7.97216e-32	7.94093e-31
LAMB2	9290.74	-1.01251	0.0862698	-11.7365	8.27976e-32	8.24202e-31
SH3BP5	688.849	-1.41001	0.120232	-11.7274	9.22509e-32	9.17716e-31
TNFSF13	1160.36	-1.19041	0.101589	-11.718	1.03134e-31	1.02401e-30
NDRG4	586.064	-2.02542	0.172904	-11.7141	1.07928e-31	1.07093e-30
COMP	2014.9	2.90792	0.248256	11.7134	1.08837e-31	1.07926e-30
CLDN3	4325.63	2.03091	0.173398	11.7124	1.10074e-31	1.09082e-30
CYP27A1	3964.46	-1.69957	0.145119	-11.7116	1.11221e-31	1.10149e-30
RAB11FIP1	6482.88	-1.48043	0.126499	-11.7031	1.2287e-31	1.21375e-30
LCN12	105.524	2.46695	0.210934	11.6954	1.34583e-31	1.32861e-30
KIFC2	917.408	1.81434	0.155179	11.6919	1.40216e-31	1.38334e-30
CTDSPL	2816.37	-1.0529	0.090067	-11.6902	1.42982e-31	1.40973e-30
PRKG1	581.196	-1.45864	0.124963	-11.6726	1.75965e-31	1.72943e-30
FCRL5	638.829	2.47256	0.211829	11.6724	1.76306e-31	1.73168e-30
LINGO1	253.498	2.52661	0.21647	11.6719	1.77492e-31	1.74223e-30
WFDC1	317.893	-1.87944	0.161039	-11.6707	1.79913e-31	1.76487e-30
SEC14L1	4492.68	-1.02996	0.0882602	-11.6695	1.82414e-31	1.78828e-30
N4BP2L1	718.803	-1.23825	0.106112	-11.6693	1.82944e-31	1.79234e-30
CKMT1B	146.375	2.94826	0.252675	11.6682	1.85299e-31	1.81427e-30
ACACB	762.022	-1.36	0.116591	-11.6647	1.93132e-31	1.88857e-30
ESPN	709.176	2.40113	0.205948	11.6589	2.0659e-31	2.01891e-30
FOXO6	219.228	2.29049	0.196569	11.6524	2.23141e-31	2.17517e-30
THEM5	301.388	1.89566	0.162697	11.6514	2.25626e-31	2.19801e-30
RAB19	69.981	1.46688	0.125902	11.6509	2.26953e-31	2.20955e-30
C10orf35	571.64	1.10825	0.0951991	11.6414	2.538e-31	2.46628e-30
DTX2	1946.4	1.29363	0.111125	11.6412	2.54543e-31	2.47196e-30
GIMAP5	141.663	-1.76546	0.15167	-11.6401	2.57655e-31	2.49905e-30
CAD	3193.13	1.11782	0.0960469	11.6383	2.63274e-31	2.55195e-30
MRPL24	2960.49	1.11103	0.0954734	11.6371	2.67033e-31	2.58516e-30
PILRA	639.826	-1.50622	0.129456	-11.635	2.73693e-31	2.64797e-30
SASS6	340.016	1.16352	0.100021	11.6327	2.80916e-31	2.71534e-30
ZWILCH	731.939	1.07224	0.0921747	11.6327	2.81006e-31	2.71534e-30
SAMHD1	6820.13	-1.21601	0.104549	-11.631	2.86739e-31	2.76729e-30
PCDHGC3	845.44	-1.57159	0.135142	-11.6292	2.92994e-31	2.8259e-30
SOX5	132.201	-1.81636	0.156303	-11.6208	3.23134e-31	3.11466e-30
LPGAT1	4821.08	1.03859	0.0893906	11.6186	3.31568e-31	3.19397e-30
CKMT1A	117.543	2.8851	0.248376	11.6159	3.42197e-31	3.29226e-30
HIST1H2BN	130.558	1.8209	0.156769	11.6152	3.45089e-31	3.31598e-30
CCDC152	101.447	-1.4062	0.121069	-11.6148	3.46512e-31	3.32758e-30
CKAP4	7069	1.08653	0.0936363	11.6037	3.94623e-31	3.78726e-30
SBSPON	270.719	-2.33424	0.201224	-11.6002	4.11023e-31	3.94221e-30
SRD5A3	3656	1.59331	0.137356	11.5998	4.12938e-31	3.95813e-30
LIMD1	3363.47	-1.14918	0.0991378	-11.5917	4.53909e-31	4.34816e-30
SLC27A3	1911.39	-1.30086	0.112328	-11.5809	5.14843e-31	4.92579e-30
APBB2	1997.13	-1.07997	0.0932594	-11.5802	5.18965e-31	4.96216e-30
ADAMTSL4	1612.98	-1.85406	0.160151	-11.577	5.39085e-31	5.14819e-30
SIX2	297.685	3.31328	0.28624	11.5751	5.50752e-31	5.25638e-30
CPT1B	127.371	1.94759	0.168301	11.572	5.71063e-31	5.44688e-30
GSDMB	1263.86	1.72974	0.149726	11.5527	7.1525e-31	6.81377e-30
HECW2	1216.69	-1.38817	0.120184	-11.5503	7.35561e-31	6.99866e-30
FBLN5	2970.06	-1.77847	0.154171	-11.5357	8.71704e-31	8.27372e-30
NSMF	2606.74	1.29225	0.112031	11.5347	8.81435e-31	8.36097e-30
RASGEF1A	570.726	2.00943	0.174213	11.5344	8.85289e-31	8.39239e-30
FOSB	9071.7	-3.25662	0.282438	-11.5304	9.27135e-31	8.77299e-30
SLC5A9	157.068	-2.60738	0.226179	-11.5279	9.54088e-31	9.01703e-30
DHTKD1	2271.66	1.03084	0.0895108	11.5164	1.09055e-30	1.02942e-29
SMKR1	188.081	2.80991	0.244195	11.5068	1.21873e-30	1.14901e-29
BARD1	621.316	1.08062	0.0939158	11.5063	1.22667e-30	1.1558e-29
BCHE	205.653	-2.46358	0.214173	-11.5028	1.27764e-30	1.2031e-29
MTFR1	1778.39	1.23771	0.107631	11.4996	1.32535e-30	1.24726e-29
TMEM150B	197.867	-1.80304	0.156864	-11.4943	1.40997e-30	1.32448e-29
SGCA	258.405	-1.98779	0.172956	-11.493	1.43031e-30	1.34278e-29
GET4	264.737	1.0413	0.0906104	11.4921	1.44537e-30	1.35609e-29
APOBR	1038.33	-1.59788	0.139089	-11.4882	1.5129e-30	1.41859e-29
INCENP	1105.37	1.23344	0.107396	11.485	1.56915e-30	1.46956e-29
GJB3	574.735	3.2764	0.285332	11.4828	1.61045e-30	1.50733e-29
TAS1R3	221.151	2.23738	0.194901	11.4796	1.67091e-30	1.56298e-29
IRF7	2437.64	1.29222	0.112572	11.4791	1.68e-30	1.57054e-29
PAPSS2	4738	-1.49119	0.129911	-11.4786	1.69046e-30	1.57935e-29
GPR35	440.912	2.49318	0.217235	11.4769	1.72381e-30	1.60955e-29
SLC22A18	1688.2	1.4294	0.124596	11.4723	1.81771e-30	1.6962e-29
MXD3	354.154	1.40059	0.122102	11.4706	1.85265e-30	1.72777e-29
CRELD2	2621.87	1.0957	0.0955304	11.4697	1.87415e-30	1.74676e-29
ABCG1	2311.95	-1.39451	0.121652	-11.4632	2.01996e-30	1.87927e-29
B3GNT4	113.321	2.10624	0.183924	11.4516	2.30714e-30	2.14517e-29
FAM124A	134.392	-1.39916	0.12218	-11.4516	2.30914e-30	2.14574e-29
LONRF1	851.579	-1.00508	0.0878018	-11.4471	2.43041e-30	2.25438e-29
PLCE1	971.177	-1.43841	0.125666	-11.4463	2.45435e-30	2.27523e-29
ADTRP	299.113	-2.13372	0.186451	-11.4439	2.52398e-30	2.33838e-29
TM6SF1	215.707	-1.47187	0.128638	-11.4419	2.58158e-30	2.38888e-29
MME	1305.45	-2.5287	0.221233	-11.43	2.96119e-30	2.73852e-29
DIRAS1	292.569	2.60107	0.227606	11.4279	3.03186e-30	2.80221e-29
KLF2	1503.48	-1.72375	0.150907	-11.4226	3.2242e-30	2.97643e-29
NTM	1022.66	-2.11385	0.185169	-11.4158	3.48729e-30	3.21739e-29
ADGRG1	8577.63	1.41548	0.124002	11.415	3.52067e-30	3.24626e-29
HPCAL1	4315.97	-1.07264	0.0939945	-11.4117	3.65401e-30	3.36321e-29
IL4I1	807.553	1.92827	0.169018	11.4087	3.78553e-30	3.4822e-29
CCDC34	590.784	1.46354	0.128304	11.4068	3.86879e-30	3.55668e-29
TMOD1	208.041	-1.76907	0.155124	-11.4043	3.98021e-30	3.65477e-29
CD300LF	549.634	-1.76119	0.154432	-11.4043	3.97911e-30	3.65477e-29
TBX5	477.368	-1.51578	0.132965	-11.3998	4.18963e-30	3.84252e-29
ARID5A	1367.41	-1.07008	0.0939041	-11.3955	4.40338e-30	4.03617e-29
IGLL5	6062.32	2.45825	0.21575	11.394	4.48097e-30	4.10486e-29
CARD11	1503.77	1.85131	0.16255	11.3892	4.73307e-30	4.33069e-29
TIMP3	696.463	-1.89456	0.16642	-11.3842	5.01298e-30	4.5814e-29
KCTD13	859.216	1.00257	0.0880778	11.3828	5.09375e-30	4.647e-29
PPARGC1B	300.66	-1.49087	0.131006	-11.3802	5.24866e-30	4.77989e-29
NPR3	1188.47	-1.84042	0.16176	-11.3775	5.41479e-30	4.92829e-29
CEP72	386.934	1.24682	0.109591	11.377	5.44313e-30	4.95117e-29
PLOD2	5418.01	1.98095	0.17415	11.375	5.57253e-30	5.06294e-29
CDKL5	1041.04	-1.15427	0.101498	-11.3723	5.74814e-30	5.21943e-29
SLC6A8	1947.52	1.89636	0.166844	11.3661	6.16694e-30	5.59643e-29
GEN1	629.739	1.04714	0.0921593	11.3623	6.4434e-30	5.8439e-29
DOCK11	1337.67	-1.36547	0.120177	-11.3621	6.45696e-30	5.85278e-29
DEPDC7	162.248	2.38386	0.209955	11.3541	7.07382e-30	6.39696e-29
ABCB9	435.268	1.28834	0.113547	11.3463	7.73601e-30	6.97951e-29
SOCS2	1399.76	-1.96678	0.173354	-11.3454	7.81505e-30	7.04672e-29
NECTIN1	2449.36	1.61552	0.142402	11.3447	7.87681e-30	7.09829e-29
BPIFA1	12744.5	4.82526	0.425481	11.3407	8.24578e-30	7.42647e-29
TRAF5	1218.29	1.27089	0.112121	11.335	8.80328e-30	7.91938e-29
STK31	253.791	1.97647	0.174416	11.3319	9.11633e-30	8.18201e-29
MCM7	5713.86	1.2913	0.113961	11.3311	9.2002e-30	8.24774e-29
MSH5	190.991	1.71809	0.151715	11.3244	9.93192e-30	8.88317e-29
STK32A	1029.79	2.03609	0.179813	11.3233	1.00559e-29	8.98365e-29
ZDHHC9	9311.26	1.26602	0.111808	11.3231	1.00795e-29	8.9996e-29
KRTCAP3	2357.01	1.59219	0.140628	11.322	1.02105e-29	9.11131e-29
FLVCR2	900.997	-1.2999	0.114819	-11.3213	1.02952e-29	9.17796e-29
SERTAD1	1406.92	-1.22539	0.108237	-11.3213	1.0297e-29	9.17796e-29
HIST2H2BF	107.774	2.35886	0.208371	11.3205	1.03929e-29	9.25806e-29
PAX9	656.569	2.69397	0.238249	11.3073	1.20694e-29	1.07269e-28
ANO9	1753.97	1.69053	0.149655	11.2962	1.37072e-29	1.21408e-28
MRPL12	1115.06	1.25343	0.110992	11.2929	1.42223e-29	1.25899e-28
ADGRE5	6697.37	-1.26725	0.112226	-11.2919	1.43852e-29	1.27268e-28
CD68	148.431	-1.59338	0.141217	-11.2832	1.58869e-29	1.40473e-28
NATD1	856.419	-1.18381	0.10494	-11.2807	1.63363e-29	1.44364e-28
QPCT	2158.24	2.65522	0.235398	11.2797	1.65331e-29	1.4602e-28
PLEKHG6	635.988	1.71062	0.151661	11.2792	1.66238e-29	1.46655e-28
MUC5B	33133.3	3.98959	0.353932	11.2722	1.80033e-29	1.58554e-28
AQP4	6965.72	-2.9814	0.264628	-11.2664	1.92243e-29	1.69211e-28
TSKU	3495.27	1.76149	0.156527	11.2536	2.22305e-29	1.95118e-28
URB1	2709.69	1.1135	0.0989572	11.2523	2.25566e-29	1.97868e-28
ACKR1	877.019	-2.34641	0.208565	-11.2503	2.30839e-29	2.02379e-28
ARHGAP44	1340.16	-1.63692	0.14551	-11.2495	2.32822e-29	2.04002e-28
ZFP36	15337.7	-1.79386	0.159591	-11.2404	2.58229e-29	2.26009e-28
CYGB	839.929	-1.18991	0.105927	-11.2333	2.7992e-29	2.44717e-28
DSN1	1067.94	1.02751	0.0914815	11.2319	2.8435e-29	2.4817e-28
ARRB1	3084.74	-1.25151	0.111451	-11.2293	2.92886e-29	2.55332e-28
AKAP7	279.561	-1.15198	0.10259	-11.229	2.93907e-29	2.56079e-28
LAPTM4B	15557.1	1.44062	0.128335	11.2254	3.05964e-29	2.66434e-28
AFF3	517.673	-2.40905	0.214674	-11.2219	3.18236e-29	2.76965e-28
LY6K	518.869	3.68454	0.328657	11.2109	3.60574e-29	3.13286e-28
HIST1H4H	133.534	2.20316	0.196836	11.1929	4.41902e-29	3.82234e-28
ATP1A2	148.791	-2.31232	0.206658	-11.1891	4.61054e-29	3.98356e-28
LILRB3	254.795	-1.37467	0.122865	-11.1884	4.64819e-29	4.01385e-28
NFATC1	899.348	-1.15636	0.103361	-11.1876	4.68783e-29	4.04583e-28
P2RY14	208.135	-1.51554	0.135501	-11.1848	4.84227e-29	4.17448e-28
CBARP	89.2301	1.96351	0.175691	11.176	5.34712e-29	4.60713e-28
PTGFRN	4245.54	1.15465	0.10332	11.1755	5.37754e-29	4.63078e-28
SGMS2	3931.24	-1.39903	0.125225	-11.1721	5.58526e-29	4.80698e-28
SYT2	186.617	2.7532	0.246589	11.1652	6.03793e-29	5.19369e-28
MTFP1	256.817	1.16611	0.104457	11.1636	6.14488e-29	5.28276e-28
IL17D	80.0869	-1.56009	0.139753	-11.1632	6.17491e-29	5.30564e-28
BCL2L12	783.674	1.00872	0.0903986	11.1586	6.50256e-29	5.57685e-28
MITF	769.625	-1.25533	0.1125	-11.1585	6.50495e-29	5.57685e-28
GSDMC	353.159	2.52261	0.226139	11.1551	6.7587e-29	5.7912e-28
C20orf24	1565.51	1.16473	0.10446	11.15	7.15852e-29	6.12702e-28
PMP22	3920.86	-1.21767	0.109248	-11.1459	7.50184e-29	6.41732e-28
DHRS11	544.723	1.07979	0.0968904	11.1445	7.6201e-29	6.5149e-28
ETS1	5732.45	-1.23422	0.11076	-11.1433	7.72449e-29	6.6005e-28
PGAM5	2506.97	1.00814	0.0904833	11.1417	7.85754e-29	6.71049e-28
SCIMP	464.522	-1.58627	0.142397	-11.1398	8.02937e-29	6.85346e-28
E2F5	751.419	1.22689	0.110176	11.1357	8.40835e-29	7.16906e-28
MEFV	84.2256	-1.73507	0.155869	-11.1316	8.80083e-29	7.48722e-28
PLA2G4A	2630.86	2.43994	0.219233	11.1295	9.0178e-29	7.6676e-28
CDH24	623.716	1.55585	0.139801	11.129	9.06287e-29	7.7017e-28
PREX1	2809.04	-1.25015	0.112409	-11.1215	9.86472e-29	8.37853e-28
MMP10	259.418	3.39277	0.305369	11.1104	1.11681e-28	9.46485e-28
CDC14A	404.322	-1.14079	0.102696	-11.1084	1.14139e-28	9.66787e-28
ZCCHC24	1516.29	-1.03106	0.0928479	-11.1049	1.18812e-28	1.00527e-27
C11orf96	1786.16	-1.77394	0.159808	-11.1004	1.24842e-28	1.05571e-27
SECISBP2L	4332.74	-1.41216	0.127251	-11.0974	1.29088e-28	1.09102e-27
TRIM45	280.987	1.30526	0.117655	11.094	1.34212e-28	1.13371e-27
TNNT1	1036.16	3.2485	0.292824	11.0937	1.34613e-28	1.13648e-27
ENTPD7	704.154	1.10575	0.0997253	11.0879	1.43543e-28	1.20989e-27
TSPAN6	3135.91	1.12202	0.101212	11.0857	1.47124e-28	1.23941e-27
IDH2	7090.87	1.20445	0.108683	11.0822	1.53059e-28	1.2887e-27
CPXM1	691.163	2.02498	0.182732	11.0817	1.53982e-28	1.29578e-27
PPFIBP1	2437.89	-1.1699	0.10559	-11.0797	1.57418e-28	1.32397e-27
GRIN2D	338.987	2.54615	0.229862	11.0768	1.62497e-28	1.36594e-27
IL18R1	288.269	-1.59287	0.143835	-11.0743	1.67226e-28	1.40493e-27
SH2B3	1900.97	-1.00442	0.0907196	-11.0717	1.72082e-28	1.44495e-27
KCNQ5	221.758	2.57994	0.233129	11.0666	1.82187e-28	1.52815e-27
APOBEC3B	389.3	2.22078	0.200704	11.065	1.85552e-28	1.55553e-27
RORA	1003.46	-1.26996	0.114812	-11.0611	1.93641e-28	1.62159e-27
TTC39C	1470.81	1.49613	0.135278	11.0596	1.96887e-28	1.64611e-27
MRPL15	2406.84	1.13444	0.102581	11.0589	1.98437e-28	1.65727e-27
PAX6	84.2451	-1.39361	0.126024	-11.0583	1.99926e-28	1.66881e-27
PDF	80.6512	1.11087	0.100506	11.0527	2.12668e-28	1.77326e-27
CAPN5	2572.44	1.97192	0.178425	11.0518	2.14754e-28	1.7897e-27
SLCO2A1	3999.8	-1.77598	0.16075	-11.0481	2.23962e-28	1.86543e-27
DBN1	4993.76	1.1667	0.105611	11.0472	2.26115e-28	1.88235e-27
PPIL1	1763.29	1.03714	0.0938952	11.0457	2.2989e-28	1.91172e-27
TRIM46	277.371	1.75679	0.159114	11.0411	2.42185e-28	2.01289e-27
CETP	92.6603	-1.27761	0.115768	-11.0359	2.56458e-28	2.13037e-27
LIMK1	4453.37	1.1296	0.102389	11.0325	2.66296e-28	2.21091e-27
RCN3	1946.84	1.75155	0.158828	11.028	2.80105e-28	2.32431e-27
BRCA1	750.702	1.4271	0.129421	11.0269	2.83586e-28	2.35195e-27
CCRL2	446.26	-1.54097	0.139748	-11.0268	2.8393e-28	2.35354e-27
FCGR3B	174.238	-2.41412	0.21895	-11.0259	2.86603e-28	2.37443e-27
FBXO16	151.889	1.34537	0.122071	11.0212	3.01873e-28	2.4956e-27
MYL6B	1528.48	1.04845	0.0951364	11.0205	3.04444e-28	2.51417e-27
SLC15A3	2615.97	-1.34787	0.122313	-11.0198	3.06726e-28	2.53168e-27
TFPI2	7324.73	3.64125	0.330552	11.0157	3.2116e-28	2.6494e-27
FAM83H	6227.45	1.20116	0.109063	11.0134	3.29258e-28	2.71331e-27
SRSF12	95.8571	2.02839	0.184236	11.0098	3.42842e-28	2.82226e-27
PALD1	909.991	-1.25919	0.114409	-11.0061	3.57257e-28	2.93936e-27
STON1	431.531	-1.27132	0.115525	-11.0047	3.62609e-28	2.98182e-27
NTRK3	97.7893	-2.021	0.183792	-10.9961	3.98855e-28	3.27293e-27
BDH1	1058.02	1.32549	0.120581	10.9925	4.15367e-28	3.40483e-27
FAAP24	231.713	1.25432	0.114111	10.9921	4.16979e-28	3.41623e-27
DLG5	2185.44	1.16305	0.105962	10.9761	4.97709e-28	4.06689e-27
PCNA	4092.51	1.1222	0.102244	10.9757	5.00235e-28	4.08539e-27
TCF4	2888.38	-1.24472	0.113408	-10.9756	5.00598e-28	4.0862e-27
KIF20B	661.208	1.25067	0.114034	10.9675	5.47656e-28	4.46092e-27
ADAMTS16	284.756	2.28795	0.208615	10.9673	5.48655e-28	4.46672e-27
TENM4	737.821	1.74601	0.15925	10.964	5.6953e-28	4.63423e-27
DIAPH2	1270.53	-1.03392	0.0943549	-10.9577	6.10023e-28	4.95852e-27
WWTR1	4578.8	-1.04477	0.0954093	-10.9504	6.61248e-28	5.36646e-27
RAB8B	1775.6	-1.04246	0.0951992	-10.9503	6.62042e-28	5.37009e-27
DUSP4	4906.2	2.4385	0.222762	10.9466	6.89583e-28	5.58764e-27
C1orf56	512.276	1.19721	0.109393	10.9441	7.09171e-28	5.73737e-27
KL	266.538	-2.30281	0.210471	-10.9412	7.32071e-28	5.91954e-27
LAGE3	1062.37	1.2126	0.110847	10.9394	7.47228e-28	6.03896e-27
FKBP10	6424.91	1.82377	0.16672	10.9391	7.49134e-28	6.05121e-27
PABPC1	71277.2	1.0529	0.0963057	10.9329	8.02858e-28	6.47842e-27
MAP3K8	1043.38	-1.17302	0.107312	-10.9309	8.20319e-28	6.61588e-27
SLC35A2	2874.69	1.01101	0.0925206	10.9274	8.52744e-28	6.86311e-27
CFB	1557.13	1.89182	0.173187	10.9236	8.89397e-28	7.14327e-27
PDE1B	262.673	-1.58044	0.144701	-10.9221	9.0371e-28	7.25447e-27
UGDH	7732.17	1.89327	0.173529	10.9104	1.02838e-27	8.25096e-27
SELENOP	5814.81	-1.65214	0.15151	-10.9045	1.09696e-27	8.7876e-27
GATA6	858.649	-1.78506	0.163703	-10.9042	1.10055e-27	8.81179e-27
DNTTIP1	3101.47	1.52969	0.140313	10.902	1.12741e-27	9.02223e-27
FLT4	1102.06	-1.33068	0.122061	-10.9018	1.13013e-27	9.03925e-27
NAXE	5848.75	1.10237	0.101149	10.8985	1.17203e-27	9.36957e-27
MX2	2800.07	1.45999	0.133978	10.8972	1.18817e-27	9.49373e-27
C12orf49	5060.72	-1.06486	0.0977303	-10.8959	1.20537e-27	9.62125e-27
C2orf15	200.262	1.19172	0.109395	10.8937	1.23498e-27	9.85249e-27
NHS	745.212	1.79918	0.165168	10.893	1.2447e-27	9.92499e-27
SEMA6D	369.82	-2.11659	0.194349	-10.8907	1.27656e-27	1.01738e-26
SUGCT	200.498	1.96693	0.180705	10.8848	1.36244e-27	1.08527e-26
CTGF	10848.6	-1.61572	0.148481	-10.8817	1.40978e-27	1.12182e-26
PGR	156.017	-1.84248	0.169334	-10.8808	1.42371e-27	1.13174e-26
TBC1D4	1334.93	-1.01735	0.0935011	-10.8806	1.42589e-27	1.1329e-26
FAM53A	99.4258	1.32377	0.121772	10.8709	1.58575e-27	1.25862e-26
BCO1	125.151	2.49643	0.229755	10.8656	1.68111e-27	1.33362e-26
SLC12A8	1135.85	1.30153	0.119814	10.8629	1.73134e-27	1.37277e-26
LEPR	1268.82	-1.8822	0.173454	-10.8512	1.96718e-27	1.55579e-26
PTHLH	321.08	2.77404	0.255833	10.8431	2.1499e-27	1.69857e-26
PRKCQ	278.957	-1.6076	0.148277	-10.8419	2.17844e-27	1.72024e-26
APBA2	866.438	2.00917	0.185397	10.8371	2.29684e-27	1.81096e-26
NUDT8	405.207	1.36076	0.125582	10.8357	2.3322e-27	1.83791e-26
VSIG1	2528.21	3.8174	0.352344	10.8343	2.36841e-27	1.86455e-26
LYSMD1	566.446	1.01869	0.0940246	10.8343	2.36745e-27	1.86455e-26
TLR8	450.694	-1.84418	0.170349	-10.8259	2.59592e-27	2.03952e-26
EFEMP1	6549.07	-1.60483	0.148261	-10.8243	2.6397e-27	2.07287e-26
ITIH5	1188.77	-2.08308	0.192486	-10.822	2.70881e-27	2.12499e-26
SOCS3	9043.08	-1.50868	0.139448	-10.8189	2.80132e-27	2.19534e-26
RASSF2	1924.48	-1.26713	0.11717	-10.8144	2.94103e-27	2.30133e-26
MACF1	15061.6	-1.0689	0.0988688	-10.8113	3.04257e-27	2.37839e-26
ADAMTS12	1250.06	1.77804	0.164514	10.8079	3.15879e-27	2.468e-26
CYR61	10573.6	-1.62361	0.150322	-10.8008	3.41047e-27	2.65927e-26
LPXN	1288.37	-1.11479	0.10323	-10.7991	3.4773e-27	2.71002e-26
BTK	771.607	-1.40636	0.130249	-10.7975	3.53803e-27	2.75459e-26
HK3	929.707	-1.77887	0.164766	-10.7964	3.58136e-27	2.78692e-26
RNF207	600.547	1.54802	0.143395	10.7955	3.61483e-27	2.81155e-26
HSF4	807.563	1.94729	0.180576	10.7838	4.10574e-27	3.18698e-26
FNDC1	1885.67	2.39039	0.221797	10.7774	4.40152e-27	3.41486e-26
ITM2C	6855.4	1.2235	0.113526	10.7773	4.40598e-27	3.41661e-26
[truncated: 1,403 more rows]
