# Supplementary material for: Identification of a Prognostic Signature Composed of GPI, IL22RA1, CCT6A and SPOCK1 for Lung Adenocarcinoma Based on Bioinformatic Analysis of lncRNA-Mediated ceRNA Network and Sample Validation
Source: Front Oncol. 2022 Mar 28;12:844691. doi: 10.3389/fonc.2022.844691 (PMC9012227; doi:10.3389/fonc.2022.844691)
Supplement: Supplementary file 4 [file Table_3.xlsx]

## Sheet: Sheet1
Supplementary Table 3. a total of interactions of 119 miRAN-mRNA pairs and 15 lncRNA-miRNA pairs were identified based on differentially expressed RNAs in TCGA_LUAD database
lncRNAs	Genes	deMIRs	hyperPValue	corPValue
PVT1	TMEM182	hsa-miR-17-5p	0.0499922	7.93638e-05
PVT1	MRPL24	hsa-miR-20a-5p,hsa-miR-93-5p	0.0108526	1.47645e-19
SNHG1	PITX2	hsa-miR-21-5p	0.010361	2.30384e-05
SNHG1	RALGPS2	hsa-miR-326,hsa-miR-21-5p	0.00483556	0.0188722
SNHG1	GPI	hsa-miR-326	0.00116579	7.9386e-06
SNHG1	LMNB2	hsa-miR-326	0.00230894	9.30724e-09
SNHG1	NETO2	hsa-miR-21-5p	0.041029	6.89821e-05
SNHG1	ANKRD13B	hsa-miR-326	0.041029	1.66132e-08
MAGI2-AS3	ADRB1	hsa-miR-374b-5p,hsa-miR-374a-5p	0.0333543	8.307e-10
MAGI2-AS3	CYBRD1	hsa-miR-374b-5p,hsa-miR-374a-5p	0.0129755	2.08335e-49
MAGI2-AS3	CDC14A	hsa-miR-374b-5p,hsa-miR-374a-5p	0.00661853	3.11141e-19
MAGI2-AS3	ID4	hsa-miR-374b-5p,hsa-miR-374a-5p	0.0155653	2.75984e-11
MAGI2-AS3	PARD6B	hsa-miR-374b-5p,hsa-miR-374a-5p	0.0333543	0.0110099
MAGI2-AS3	TTLL7	hsa-miR-374b-5p,hsa-miR-374a-5p	0.00355779	0.00668058
MAGI2-AS3	DST	hsa-miR-374b-5p,hsa-miR-374a-5p	0.000732486	1.1335e-19
MAGI2-AS3	LRCH2	hsa-miR-374b-5p,hsa-miR-374a-5p	0.010621	7.71933e-26
MAGI2-AS3	NOVA1	hsa-miR-374b-5p,hsa-miR-374a-5p	0.00355779	0.0379176
SNHG3	PITX2	hsa-miR-340-5p	0.0288809	1.15513e-06
SNHG3	EFNA4	hsa-miR-340-5p	0.0216606	1.45386e-05
SNHG3	GPT2	hsa-miR-340-5p	0.0361011	2.50774e-06
SNHG3	RCC1	hsa-miR-340-5p	0.0108303	3.88028e-09
SNHG3	PLK4	hsa-miR-340-5p	0.00361011	0.013514
SNHG3	PUS7	hsa-miR-340-5p	0.0288809	2.24084e-06
SNHG3	DBF4	hsa-miR-340-5p	0.0216606	0.00301097
SNHG3	H1F0	hsa-miR-340-5p	0.0108303	0.0278131
SNHG3	SLFN13	hsa-miR-340-5p	0.0108303	0.00726993
SNHG3	SKP2	hsa-miR-340-5p	0.00361011	0.000769896
AC074117.1	E2F2	hsa-let-7a-5p,hsa-let-7c-5p,hsa-let-7b-5p	0.000223994	1.34184e-16
AC074117.1	IL22RA1	hsa-let-7c-5p,hsa-let-7b-5p	0.000155466	0.0380208
FBXL19-AS1	PDIA4	hsa-miR-378a-3p	0.0054604	0.000760764
FBXL19-AS1	CLK2	hsa-miR-378a-3p	0.0443886	3.00824e-17
FBXL19-AS1	PLEKHG2	hsa-miR-378a-3p	0.000941767	5.80949e-15
H19	UBE2C	hsa-miR-138-5p	0.0433213	6.68879e-06
H19	DEPDC1	hsa-miR-130b-3p	0.0110233	0.000111339
H19	CEP55	hsa-miR-130b-3p	0.0173415	0.000206651
H19	GPT2	hsa-miR-130b-3p	0.00632308	1.16514e-05
H19	MYBL2	hsa-miR-29b-3p	0.00310273	1.11108e-07
H19	SASH1	hsa-miR-130b-3p	0.002989	8.89572e-07
H19	PEAK1	hsa-miR-29b-3p	0.0211362	0.0239507
H19	NDST1	hsa-miR-29b-3p	0.00453876	4.35477e-08
H19	CCNA2	hsa-miR-130b-3p	0.0466566	0.00100616
H19	CCNE1	hsa-miR-138-5p	0.0211362	0.0154284
H19	HEG1	hsa-miR-130b-3p	0.00419954	6.93363e-05
H19	SEMA6A	hsa-miR-138-5p	0.0139736	3.5297e-05
H19	ESCO2	hsa-miR-130b-3p	0.00116505	0.00423043
H19	FAM136A	hsa-miR-29b-3p	0.00632308	6.9342e-05
H19	TRAF4	hsa-miR-29b-3p	0.000597274	0.0452399
H19	E2F2	hsa-miR-130b-3p	0.0245219	1.04582e-07
H19	SOX4	hsa-miR-138-5p,hsa-miR-130b-3p	0.037463	4.96833e-07
H19	CPS1	hsa-miR-29b-3p	0.000597274	6.34934e-06
H19	COL1A1	hsa-miR-29b-3p	0.00419954	8.91049e-06
H19	TSPAN18	hsa-miR-130b-3p	0.0110233	0.00357081
H19	PDK1	hsa-miR-138-5p,hsa-miR-130b-3p	0.00450713	0.000906322
H19	RAPGEF4	hsa-miR-130b-3p	0.00419954	0.0325504
H19	E2F7	hsa-miR-29b-3p,hsa-miR-130b-3p	0.00139626	1.82281e-07
H19	EGLN3	hsa-miR-130b-3p	0.0253644	2.06185e-10
H19	SIX4	hsa-miR-130b-3p	0.023401	0.000453969
H19	ZFYVE9	hsa-miR-130b-3p	0.000516124	3.73585e-05
H19	RNF122	hsa-miR-29b-3p	0.00632308	0.00102003
H19	KDM5B	hsa-miR-29b-3p	0.0253644	0.00152382
H19	NHSL1	hsa-miR-130b-3p	0.00216262	0.000453129
H19	COL7A1	hsa-miR-29b-3p	0.00116505	1.56232e-09
H19	CCDC137	hsa-miR-130b-3p	0.0211362	2.23334e-05
H19	COL5A2	hsa-miR-29b-3p	0.000244951	4.47389e-07
H19	TTYH3	hsa-miR-130b-3p	0.000863481	3.0202e-08
H19	RFLNB	hsa-miR-29b-3p	0.00453876	2.69595e-07
H19	FIBIN	hsa-miR-130b-3p	0.00198843	0.0244228
H19	LRCH1	hsa-miR-130b-3p	0.0200207	0.00753401
H19	FZD4	hsa-miR-130b-3p	0.0253644	0.000120006
H19	SOX12	hsa-miR-29b-3p	0.000843206	4.45585e-06
H19	SMOC1	hsa-miR-130b-3p	0.00168517	1.0364e-05
H19	SPOCK1	hsa-miR-130b-3p	0.0406775	1.02913e-13
H19	GPR37	hsa-miR-29b-3p	0.000597274	0.00677222
H19	HOXA5	hsa-miR-130b-3p	0.00664441	0.00174429
H19	SLC16A14	hsa-miR-29b-3p	0.0110233	2.91246e-06
H19	RACGAP1	hsa-miR-130b-3p	0.0253644	0.000191669
H19	PTGFRN	hsa-miR-130b-3p	0.014395	1.85871e-07
H19	TCF4	hsa-miR-29b-3p,hsa-miR-138-5p,hsa-miR-130b-3p	0.000309855	0.0115848
H19	PTHLH	hsa-miR-29b-3p	0.0035563	7.45129e-10
H19	DIO2	hsa-miR-29b-3p	0.00453876	0.000761615
H19	CCT6A	hsa-miR-130b-3p	0.0173415	1.92054e-05
H19	OTUB2	hsa-miR-29b-3p	0.00198843	0.028708
H19	NPTX1	hsa-miR-130b-3p	0.014395	0.00170683
H19	CDC7	hsa-miR-29b-3p	0.0084783	5.26381e-05
H19	LOXL2	hsa-miR-29b-3p	0.00198843	1.82284e-09
H19	ANKRD13B	hsa-miR-29b-3p,hsa-miR-138-5p	0.00281439	2.06225e-08
H19	AKT3	hsa-miR-29b-3p	0.0113315	8.26366e-14
H19	MLLT11	hsa-miR-29b-3p	0.00116505	2.83308e-13
H19	HMGCS1	hsa-miR-29b-3p	0.0139736	0.000744104
H19	MYBL1	hsa-miR-130b-3p	0.00635162	0.0495402
H19	TUBB2A	hsa-miR-29b-3p	0.000244951	0.016318
H19	KIF26A	hsa-miR-29b-3p	0.00198843	0.00120261
H19	KIAA1211	hsa-miR-130b-3p	0.00249183	8.97761e-06
H19	PI15	hsa-miR-29b-3p	0.00198843	0.000159804
H19	HOXB3	hsa-miR-130b-3p	0.00492464	5.7737e-05
H19	MAP2K6	hsa-miR-29b-3p	0.00310273	0.00222203
H19	PRKAA2	hsa-miR-130b-3p	0.0351344	0.000759878
H19	COL4A5	hsa-miR-29b-3p	0.0466566	0.0104208
H19	SLC16A1	hsa-miR-29b-3p	0.0110233	5.74079e-06
