# Supplementary material for: Identification of a Prognostic Signature Composed of GPI, IL22RA1, CCT6A and SPOCK1 for Lung Adenocarcinoma Based on Bioinformatic Analysis of lncRNA-Mediated ceRNA Network and Sample Validation
Source: Front Oncol. 2022 Mar 28;12:844691. doi: 10.3389/fonc.2022.844691 (PMC9012227; doi:10.3389/fonc.2022.844691)
Supplement: Supplementary file 5 [file Table_4.xlsx]

## Sheet: Sheet1
Supplementary Table 4. 24 node genes in lncRNA-mediated ceRNA network were significantly associated with the OS of LUAD patients through univariate Cox regression analysis
id	HR	HR.95L	HR.95H	pvalue
CPS1	1.05118	1.01255	1.09128	0.00897474
DEPDC1	1.21933	1.10255	1.34848	0.000113101
MYBL2	1.14409	1.04893	1.24787	0.00237943
CCNE1	1.17424	1.06138	1.2991	0.00183703
GPI	1.52455	1.23594	1.88054	8.20404e-05
COL7A1	1.12369	1.04173	1.2121	0.00254408
EGLN3	1.14474	1.05555	1.24146	0.00108949
LOXL2	1.26051	1.13326	1.40204	2.00648e-05
PTGFRN	1.32178	1.09365	1.5975	0.00390099
CEP55	1.24139	1.10875	1.3899	0.000176478
IL22RA1	1.16156	1.0732	1.2572	0.000207198
PLK4	1.2603	1.09752	1.44722	0.00104264
CCNA2	1.2769	1.14014	1.43007	2.34687e-05
CCT6A	1.49306	1.25033	1.78292	9.51598e-06
SPOCK1	1.1325	1.05941	1.21063	0.000256924
SLC16A1	1.20141	1.09922	1.3131	5.21467e-05
RACGAP1	1.2752	1.1057	1.47068	0.000835562
E2F7	1.25447	1.13383	1.38794	1.1093e-05
GPR37	1.1466	1.06027	1.23997	0.000614461
ESCO2	1.21366	1.07334	1.37232	0.00200842
UBE2C	1.16883	1.06647	1.28101	0.000849445
LMNB2	1.37106	1.15361	1.62949	0.000341194
CCDC137	1.47951	1.1413	1.91794	0.00309634
COL5A2	1.15766	1.03871	1.29023	0.00813462
