# Supplementary material for: Identification of a Prognostic Signature Composed of GPI, IL22RA1, CCT6A and SPOCK1 for Lung Adenocarcinoma Based on Bioinformatic Analysis of lncRNA-Mediated ceRNA Network and Sample Validation
Source: Front Oncol. 2022 Mar 28;12:844691. doi: 10.3389/fonc.2022.844691 (PMC9012227; doi:10.3389/fonc.2022.844691)
Supplement: Supplementary file 6 [file Table_5.xlsx]

## Sheet: multiCox - 副本
Supplementary Table 5. Four prognostic signature genes were identified by multivariate Cox regression analysis
id	coef	HR	HR.95L	HR.95H	pvalue
GPI	0.313876	1.36872	0.999687	1.87398	0.0502285
IL22RA1	0.12668	1.13505	1.01252	1.27241	0.0297422
CCT6A	0.329826	1.39073	0.973083	1.98762	0.0702635
SPOCK1	0.104225	1.10985	1.005	1.22564	0.0395422
