# Supplementary material for: Identification of a Prognostic Signature Composed of GPI, IL22RA1, CCT6A and SPOCK1 for Lung Adenocarcinoma Based on Bioinformatic Analysis of lncRNA-Mediated ceRNA Network and Sample Validation
Source: Front Oncol. 2022 Mar 28;12:844691. doi: 10.3389/fonc.2022.844691 (PMC9012227; doi:10.3389/fonc.2022.844691)
Supplement: Supplementary file 7 [file Table_6.xlsx]

## Sheet: Sheet1
Supplementary Table 6. Gene set enrichment on samples within the training cohort by GSEA analysis
ID	Description	setSize	enrichmentScore	NES	pvalue	p.adjust	qvalues	rank	leading_edge	core_enrichment
KEGG_CELL_CYCLE	KEGG_CELL_CYCLE	121	0.683822	2.54637	1e-10	1.83e-08	1.50526e-08	3390	tags=55%, list=18%, signal=45%	ORC1/TTK/CDC20/BUB1B/PLK1/CDC6/TFDP1/ESPL1/CDC45/CCNA2/CCNA1/CDKN2A/MCM2/CHEK1/BUB1/PKMYT1/CDC25A/MAD2L1/CDC25C/CCNB2/CCNE1/E2F2/CDK1/CCNB1/MCM4/CDC7/MCM7/ORC6/MCM6/SMC1B/PCNA/SKP2/CDK6/SFN/PTTG1/CCNE2/DBF4/CDKN2C/E2F1/MCM5/CHEK2/CDK2/CDK4/RBL1/TGFB2/YWHAG/MCM3/MAD2L2/CDKN2D/PRKDC/HDAC2/BUB3/SMAD3/E2F3/SMC1A/MAD1L1/ORC5/ORC3/GADD45A/CDC27/SMC3/MYC/YWHAQ/HDAC1/CDKN1C/YWHAZ
KEGG_DNA_REPLICATION	KEGG_DNA_REPLICATION	35	0.779624	2.29702	4.78665e-07	4.37978e-05	3.60258e-05	3279	tags=83%, list=18%, signal=68%	MCM2/RFC4/MCM4/FEN1/PRIM1/MCM7/MCM6/POLE2/PCNA/RNASEH2A/RFC3/MCM5/POLA2/DNA2/RFC5/RFC2/RPA3/PRIM2/MCM3/LIG1/POLD2/POLA1/POLE/POLD1/SSBP1/POLE3/RNASEH1/POLD3/POLE4
KEGG_PROTEASOME	KEGG_PROTEASOME	42	0.714047	2.20446	1.87283e-06	0.000114242	9.39699e-05	4945	tags=88%, list=27%, signal=65%	PSMD2/PSMB9/PSMC4/PSMD1/PSMD14/PSMB2/SEM1/PSMD8/PSMD11/PSMB5/PSMC2/PSMC1/PSME3/PSMA5/PSMB1/PSMB7/PSMD3/PSMB6/PSMA7/PSMD7/PSMD12/PSME2/PSMD4/PSMA6/PSMB3/PSMC3/PSMB4/PSMA2/PSMC5/PSMA4/PSMC6/PSME4/PSMB8/PSMD13/PSMA1/POMP/PSMA3
KEGG_SPLICEOSOME	KEGG_SPLICEOSOME	125	0.495795	1.85516	3.28072e-05	0.00150093	0.00123459	6082	tags=58%, list=33%, signal=40%	HSPA6/ALYREF/HSPA1A/SNRPB/HSPA2/LSM5/SNRPD1/SNRPA1/SNRPF/THOC3/WBP11/PPIH/PRPF4/HSPA1B/EIF4A3/MAGOH/SRSF9/MAGOHB/SNRPG/PRPF19/LSM4/SF3A3/DDX23/BUD31/PHF5A/CTNNBL1/EFTUD2/SF3B6/BCAS2/SF3A2/SART1/SNRNP40/SNW1/SNRPD2/SNRNP200/SF3B4/NCBP1/CHERP/SNRPA/PRPF40A/NCBP2/PPIE/U2SURP/PPIL1/HNRNPM/SF3B2/U2AF2/SF3B5/RBM8A/SMNDC1/ISY1/LSM8/SNRPE/SNRPD3/RBM17/PRPF38A/SNRPC/PRPF31/LSM6/LSM2/USP39/HNRNPC/TRA2B/SF3…
KEGG_P53_SIGNALING_PATHWAY	KEGG_P53_SIGNALING_PATHWAY	65	0.588356	1.95698	9.04424e-05	0.00331019	0.00272279	2129	tags=35%, list=11%, signal=31%	SERPINB5/RRM2/GTSE1/CDKN2A/CHEK1/PMAIP1/CCNB2/CCNE1/CDK1/CCNB1/SERPINE1/RPRM/PERP/IGFBP3/CDK6/SFN/CCNE2/CHEK2/CDK2/CDK4/CYCS/BID/THBS1
KEGG_ECM_RECEPTOR_INTERACTION	KEGG_ECM_RECEPTOR_INTERACTION	71	0.56179	1.90349	0.000109899	0.00335192	0.00275712	2628	tags=49%, list=14%, signal=42%	COL2A1/VTN/COL11A1/LAMC2/IBSP/SV2A/HMMR/ITGA6/LAMA3/ITGA5/FN1/THBS2/COL1A1/ITGA11/SPP1/ITGB8/LAMB3/COMP/TNC/COL5A2/COL1A2/COL5A3/COL6A1/COL6A2/COL5A1/LAMB1/ITGB3/COL3A1/ITGB4/THBS1/ITGB1/LAMA4/ITGB5/ITGA2/COL6A3
KEGG_PATHWAYS_IN_CANCER	KEGG_PATHWAYS_IN_CANCER	287	0.363273	1.50815	0.000395311	0.0103346	0.00850068	3621	tags=30%, list=19%, signal=24%	FGF12/FGF19/SLC2A1/MMP1/LAMC2/WNT7A/VEGFC/BIRC5/EGLN3/FGFR1/CCNA1/RAD51/CDKN2A/ITGA6/LAMA3/CCNE1/E2F2/FN1/PTGS2/CKS1B/LAMB3/BIRC3/GLI3/SMO/EGF/SKP2/CDK6/TGFA/NOS2/NKX3-1/CCNE2/E2F1/WNT5B/WNT11/RAC3/MET/LAMB1/CDK2/CDK4/TGFB2/CYCS/MMP9/WNT10A/BID/HDAC2/MSH6/STAT1/NRAS/EGFR/ITGB1/CBLC/PLD1/BCL2/MSH2/SMAD3/LAMA4/BRCA2/E2F3/RALA/RALB/HIF1A/ITGA2/FADD/CXCL8/TPM3/GLI2/DVL3/PDGFB/IGF1R/BMP4/AKT3/TFG/FZD1…
KEGG_FOCAL_ADHESION	KEGG_FOCAL_ADHESION	177	0.409384	1.6137	0.000493535	0.0112896	0.00928624	4142	tags=42%, list=22%, signal=33%	COL2A1/VTN/COL11A1/LAMC2/IBSP/VEGFC/FLNC/ITGA6/LAMA3/ITGA5/FN1/THBS2/COL1A1/ITGA11/SPP1/ITGB8/LAMB3/BIRC3/ACTN1/EGF/COMP/TNC/COL5A2/COL1A2/VAV3/COL5A3/COL6A1/COL6A2/COL5A1/RAC3/MET/LAMB1/ITGB3/COL3A1/ITGB4/CAV1/ACTN4/EGFR/THBS1/ITGB1/BCL2/LAMA4/PARVB/ITGB5/MYL9/VCL/ITGA2/COL6A3/PAK2/PAK4/CAV2/PDGFB/IGF1R/ACTB/AKT3/BCAR1/ZYX/ITGAV/VAV2/COL4A1/PDGFD/COL4A2/SHC1/PXN/RAC1/TLN2/AKT2/ACTG1/PDGFC/PPP1R1…
KEGG_SYSTEMIC_LUPUS_ERYTHEMATOSUS	KEGG_SYSTEMIC_LUPUS_ERYTHEMATOSUS	50	-0.596611	-1.85157	0.000570941	0.0113316	0.00932075	2821	tags=42%, list=15%, signal=36%	HLA-DQA1/HLA-DQA2/ELANE/HLA-DRB1/HLA-DMB/HLA-DRA/C2/CD28/HLA-DPA1/HLA-DQB1/HLA-DOB/HLA-DMA/HLA-DPB1/HLA-DOA/HLA-DRB5/CTSG/CD40LG/C5/C7/C6/C8A
KEGG_HOMOLOGOUS_RECOMBINATION	KEGG_HOMOLOGOUS_RECOMBINATION	26	0.707507	1.9596	0.00061921	0.0113316	0.00932075	3695	tags=65%, list=20%, signal=52%	RAD54L/RAD51/XRCC2/BLM/EME1/RPA3/RAD54B/SEM1/POLD2/POLD1/BRCA2/SSBP1/POLD3/RAD51C/NBN/RPA1/TOP3A
KEGG_OOCYTE_MEIOSIS	KEGG_OOCYTE_MEIOSIS	94	0.48283	1.73306	0.000758274	0.0124923	0.0102755	1843	tags=23%, list=10%, signal=21%	CDC20/PLK1/ESPL1/BUB1/PKMYT1/SGO1/MAD2L1/AURKA/CDC25C/CCNB2/CCNE1/CDK1/CCNB1/SMC1B/FBXO5/MAPK12/PTTG1/CCNE2/CDK2/CALML5/YWHAG/MAD2L2
KEGG_NEUROACTIVE_LIGAND_RECEPTOR_INTERACTION	KEGG_NEUROACTIVE_LIGAND_RECEPTOR_INTERACTION	103	0.476127	1.73736	0.000819169	0.0124923	0.0102755	1172	tags=21%, list=6%, signal=20%	F2/PRSS1/PRSS3/GABRA3/HTR1D/NTSR1/NPY1R/AVPR1A/GRIK5/HTR2B/CGA/OXTR/KISS1R/GABRP/PRSS2/GPR35/F2RL2/GRIN2D/PTGER1/DRD4/SSTR1/ADRA1B
KEGG_SMALL_CELL_LUNG_CANCER	KEGG_SMALL_CELL_LUNG_CANCER	79	0.493512	1.71578	0.00114056	0.0157831	0.0129823	4129	tags=43%, list=22%, signal=34%	LAMC2/ITGA6/LAMA3/CCNE1/E2F2/FN1/PTGS2/CKS1B/LAMB3/BIRC3/SKP2/CDK6/NOS2/CCNE2/E2F1/LAMB1/CDK2/CDK4/CYCS/ITGB1/BCL2/LAMA4/E2F3/ITGA2/AKT3/MYC/BCL2L1/ITGAV/COL4A1/COL4A2/AKT2/LAMC1/CCND1/CASP9
KEGG_PYRIMIDINE_METABOLISM	KEGG_PYRIMIDINE_METABOLISM	89	0.486897	1.72186	0.00120745	0.0157831	0.0129823	4067	tags=45%, list=22%, signal=35%	CDA/RRM2/UCK2/TK1/TXNRD1/TYMS/PRIM1/POLE2/NT5E/DTYMK/POLA2/NT5M/RRM1/POLR2I/POLR3G/PRIM2/CTPS1/NT5C3A/POLD2/POLA1/POLE/POLD1/NME1/CAD/UMPS/POLE3/PNP/CANT1/UPP1/NUDT2/POLD3/POLE4/POLR2J/DUT/POLR3C/NME7/NME1-NME2/DCK/PNPT1/POLR3A
KEGG_MISMATCH_REPAIR	KEGG_MISMATCH_REPAIR	22	0.715312	1.9184	0.00183033	0.02233	0.0183675	3663	tags=68%, list=20%, signal=55%	EXO1/RFC4/PCNA/RFC3/RFC5/RFC2/RPA3/MSH6/LIG1/POLD2/MSH2/POLD1/SSBP1/POLD3/RPA1
KEGG_INTESTINAL_IMMUNE_NETWORK_FOR_IGA_PRODUCTION	KEGG_INTESTINAL_IMMUNE_NETWORK_FOR_IGA_PRODUCTION	36	-0.616679	-1.79332	0.00199473	0.0228147	0.0187662	2821	tags=50%, list=15%, signal=43%	HLA-DQA1/HLA-DQA2/ITGA4/HLA-DRB1/HLA-DMB/HLA-DRA/CD28/HLA-DPA1/TNFRSF13C/HLA-DQB1/HLA-DOB/HLA-DMA/TNFRSF17/HLA-DPB1/HLA-DOA/HLA-DRB5/CD40LG/PIGR
KEGG_REGULATION_OF_ACTIN_CYTOSKELETON	KEGG_REGULATION_OF_ACTIN_CYTOSKELETON	175	0.392318	1.54615	0.00249926	0.0259339	0.0213319	4690	tags=38%, list=25%, signal=29%	F2/FGF12/FGF19/FGFR1/ARHGEF4/DIAPH3/PFN2/ITGA6/ITGA5/FN1/IQGAP3/ITGA11/ITGB8/ACTN1/EGF/VAV3/ARPC1A/WASF1/RAC3/TIAM1/ITGB3/BDKRB1/RRAS2/FGD1/ITGB4/ACTN4/NRAS/EGFR/ITGB1/GNA12/CFL2/PIP4K2C/ITGB5/MYL9/MYH9/VCL/ITGA2/PAK2/PAK4/ARPC1B/CFL1/PDGFB/LIMK1/ACTB/BCAR1/FGF1/ITGAV/VAV2/PDGFD/PXN/RAC1/TIAM2/ACTG1/PDGFC/PPP1R12A/ARPC2/PFN1/ENAH/RDX/GNA13/RRAS/PPP1CC/MAP2K1/NCKAP1/CRKL/ARPC5L/FGF18
KEGG_ASTHMA	KEGG_ASTHMA	20	-0.719013	-1.85263	0.00260667	0.0259339	0.0213319	2821	tags=75%, list=15%, signal=64%	HLA-DQA1/HLA-DQA2/HLA-DRB1/HLA-DMB/HLA-DRA/HLA-DPA1/HLA-DQB1/HLA-DOB/HLA-DMA/HLA-DPB1/HLA-DOA/HLA-DRB5/MS4A2/CD40LG/FCER1A
KEGG_ALZHEIMERS_DISEASE	KEGG_ALZHEIMERS_DISEASE	147	0.407099	1.56942	0.00269259	0.0259339	0.0213319	5292	tags=44%, list=28%, signal=31%	COX7B2/MME/GRIN2D/GAPDH/CDK5R1/NDUFA4L2/COX6B1/NDUFS6/PSENEN/CALML5/CYCS/UQCRFS1/BID/NDUFA9/UQCRH/ATP5F1B/SDHA/ATP5MC3/BACE2/FADD/ATP2A3/COX5A/ADAM17/NDUFB5/COX7A2/COX8A/UQCRHL/CALML3/NDUFB4/ATP5MC1/PLCB1/HSD17B10/ADAM10/IL1B/CDK5/CYC1/COX5B/NDUFB9/CASP9/GSK3B/NDUFAB1/CASP3/COX6A1/ATP5F1D/CALM3/APH1A/NDUFB6/NDUFB3/SNCA/ATP2A2/ATP5PD/NDUFS5/NDUFA8/SDHB/NDUFC2/NDUFB2/APP/PLCB4/ATP5PB/ATP5F1C/COX7B/…
KEGG_PATHOGENIC_ESCHERICHIA_COLI_INFECTION	KEGG_PATHOGENIC_ESCHERICHIA_COLI_INFECTION	49	0.546554	1.74357	0.00322944	0.0295494	0.0243058	3517	tags=41%, list=19%, signal=33%	TUBA3C/TUBB4A/TUBB2B/TUBB3/TUBA1B/CLDN1/TUBB6/TUBA1C/TUBA4A/TUBB/ARPC1A/KRT18/ITGB1/ARPC1B/ACTB/NCK1/YWHAQ/NCL/YWHAZ/TUBA1A
KEGG_ALLOGRAFT_REJECTION	KEGG_ALLOGRAFT_REJECTION	30	-0.61353	-1.73562	0.00353757	0.0308274	0.025357	2821	tags=63%, list=15%, signal=54%	FASLG/HLA-E/IL10/HLA-G/TNF/HLA-DQA1/HLA-DQA2/HLA-DRB1/HLA-DMB/HLA-DRA/CD28/HLA-DPA1/HLA-DQB1/HLA-DOB/HLA-DMA/HLA-DPB1/HLA-DOA/HLA-DRB5/CD40LG
KEGG_MELANOMA	KEGG_MELANOMA	54	0.524781	1.69594	0.00456653	0.0379852	0.0312447	5504	tags=57%, list=30%, signal=41%	FGF12/FGF19/FGFR1/CDKN2A/E2F2/EGF/CDK6/E2F1/MET/CDK4/NRAS/EGFR/E2F3/PDGFB/IGF1R/AKT3/FGF1/PDGFD/AKT2/PDGFC/CCND1/MAP2K1/FGF18/MITF/HRAS/PIK3CA/KRAS/PDGFRB/PDGFRA/FGF2/CDKN1A
KEGG_NUCLEOTIDE_EXCISION_REPAIR	KEGG_NUCLEOTIDE_EXCISION_REPAIR	42	0.553283	1.70814	0.00613146	0.0487851	0.0401281	4237	tags=48%, list=23%, signal=37%	RFC4/CUL4A/POLE2/PCNA/RFC3/RFC5/RFC2/RPA3/LIG1/POLD2/POLE/POLD1/POLE3/POLD3/POLE4/RPA1/RAD23B/RAD23A/CUL4B/GTF2H3
KEGG_BASE_EXCISION_REPAIR	KEGG_BASE_EXCISION_REPAIR	34	0.577842	1.68966	0.0083402	0.063594	0.0523092	3870	tags=56%, list=21%, signal=44%	NEIL3/FEN1/POLE2/PCNA/UNG/HMGB1P1/TDG/LIG1/POLD2/POLE/POLD1/POLE3/PARP2/APEX2/POLD3/POLE4/SMUG1/PARP1/POLB
KEGG_GLYCOLYSIS_GLUCONEOGENESIS	KEGG_GLYCOLYSIS_GLUCONEOGENESIS	47	0.525312	1.66508	0.00872867	0.0638939	0.0525558	3135	tags=51%, list=17%, signal=43%	PCK1/ADH1C/GPI/PFKP/GAPDH/ENO2/PGAM1/TPI1/ALDOA/ALDH1B1/LDHA/PGK1/PGM2/ALDH3B2/PKM/ENO1/HK2/ALDH1A3/PGM1/PFKM/ADH7/ALDOC/DLD/LDHB
KEGG_PARKINSONS_DISEASE	KEGG_PARKINSONS_DISEASE	118	0.415005	1.53738	0.00929617	0.0654308	0.05382	5966	tags=51%, list=32%, signal=35%	COX7B2/UCHL1/GPR37/NDUFA4L2/COX6B1/NDUFS6/VDAC3/CYCS/UQCRFS1/UBE2L6/NDUFA9/UQCRH/ATP5F1B/SDHA/ATP5MC3/VDAC2/VDAC1/COX5A/NDUFB5/COX7A2/COX8A/UQCRHL/NDUFB4/ATP5MC1/UBE2L3/CYC1/COX5B/NDUFB9/CASP9/NDUFAB1/CASP3/COX6A1/ATP5F1D/NDUFB6/NDUFB3/SNCA/ATP5PD/NDUFS5/UBE2G1/NDUFA8/SDHB/NDUFC2/NDUFB2/ATP5PB/ATP5F1C/SLC25A5/COX7B/UQCRC1/PPID/NDUFA1/NDUFA6/NDUFS2/NDUFS8/UBE2J2/COX7A2L/ATP5PF/COX4I1/NDUFS1/NDUFV1…
KEGG_AMYOTROPHIC_LATERAL_SCLEROSIS_ALS	KEGG_AMYOTROPHIC_LATERAL_SCLEROSIS_ALS	40	0.545152	1.65691	0.00979634	0.0663974	0.0546151	4266	tags=38%, list=23%, signal=29%	NEFL/NEFH/GRIN2D/MAPK12/TOMM40/MAP2K6/CYCS/BID/BCL2/BCL2L1/TOMM40L/RAC1/CASP9/CASP3/DERL1
KEGG_ALPHA_LINOLENIC_ACID_METABOLISM	KEGG_ALPHA_LINOLENIC_ACID_METABOLISM	15	-0.700316	-1.67405	0.0109028	0.0712578	0.058613	2609	tags=53%, list=14%, signal=46%	PLA2G6/PLA2G2A/PLA2G4E/JMJD7-PLA2G4B/PLA2G3/PLA2G1B/PLA2G10/PLA2G12B
KEGG_CITRATE_CYCLE_TCA_CYCLE	KEGG_CITRATE_CYCLE_TCA_CYCLE	29	0.584498	1.63696	0.0153238	0.0966985	0.0795392	5311	tags=55%, list=29%, signal=39%	PCK1/OGDHL/IDH2/SDHA/DLD/IDH3A/MDH1/MDH2/DLAT/IDH3B/OGDH/SDHB/ACLY/FH/CS/ACO2
KEGG_OXIDATIVE_PHOSPHORYLATION	KEGG_OXIDATIVE_PHOSPHORYLATION	122	0.388383	1.44882	0.0160049	0.0976299	0.0803053	5997	tags=43%, list=32%, signal=30%	COX7B2/ATP12A/NDUFA4L2/COX6B1/NDUFS6/UQCRFS1/NDUFA9/UQCRH/ATP5F1B/SDHA/ATP5MC3/COX5A/NDUFB5/COX7A2/COX8A/UQCRHL/ATP5MF/NDUFB4/ATP6V0E2/ATP5MC1/CYC1/COX5B/ATP6V1F/NDUFB9/NDUFAB1/COX6A1/ATP5F1D/ATP6V0B/COX17/NDUFB6/NDUFB3/ATP5PD/NDUFS5/NDUFA8/SDHB/NDUFC2/NDUFB2/ATP5ME/ATP5PB/ATP5F1C/COX7B/UQCRC1/NDUFA1/NDUFA6/NDUFS2/NDUFS8/COX7A2L/ATP5PF/COX4I1/NDUFS1/NDUFV1/SDHD/ATP5MG
KEGG_AUTOIMMUNE_THYROID_DISEASE	KEGG_AUTOIMMUNE_THYROID_DISEASE	30	-0.562445	-1.5911	0.0176527	0.104208	0.0857162	2821	tags=47%, list=15%, signal=40%	HLA-DQA1/HLA-DQA2/HLA-DRB1/HLA-DMB/HLA-DRA/CD28/HLA-DPA1/HLA-DQB1/HLA-DOB/HLA-DMA/HLA-DPB1/HLA-DOA/HLA-DRB5/CD40LG
KEGG_HUNTINGTONS_DISEASE	KEGG_HUNTINGTONS_DISEASE	163	0.345045	1.34556	0.0201408	0.11518	0.0947415	5966	tags=51%, list=32%, signal=35%	COX7B2/PPARGC1A/NDUFA4L2/COX6B1/CLTCL1/NDUFS6/CREB5/POLR2I/VDAC3/CYCS/UQCRFS1/HDAC2/NDUFA9/UQCRH/ATP5F1B/SDHA/AP2S1/AP2M1/ATP5MC3/VDAC2/VDAC1/COX5A/SOD2/NDUFB5/COX7A2/CLTB/COX8A/UQCRHL/DCTN2/POLR2J/HDAC1/NDUFB4/ATP5MC1/PLCB1/TGM2/PPARG/CYC1/COX5B/AP2B1/NDUFB9/CASP9/NDUFAB1/CASP3/COX6A1/ATP5F1D/POLR2H/NDUFB6/NDUFB3/AP2A1/POLR2G/ATP5PD/NDUFS5/NDUFA8/SDHB/NDUFC2/TBPL1/NDUFB2/TFAM/PLCB4/ATP5PB/ATP5F1…
KEGG_ADIPOCYTOKINE_SIGNALING_PATHWAY	KEGG_ADIPOCYTOKINE_SIGNALING_PATHWAY	59	0.463613	1.52822	0.0240839	0.133556	0.109856	1019	tags=10%, list=5%, signal=10%	NPY/PCK1/SLC2A1/PPARGC1A/POMC/CPT1C
KEGG_PENTOSE_PHOSPHATE_PATHWAY	KEGG_PENTOSE_PHOSPHATE_PATHWAY	23	0.587804	1.58163	0.0336598	0.17601	0.144777	3503	tags=61%, list=19%, signal=49%	GPI/PFKP/G6PD/ALDOA/PGM2/PGD/DERA/PRPS2/PGM1/PFKM/ALDOC/TKTL1/RPE/PRPS1
KEGG_GAP_JUNCTION	KEGG_GAP_JUNCTION	71	0.426703	1.44578	0.0336632	0.17601	0.144777	2293	tags=23%, list=12%, signal=20%	TUBA3C/HTR2B/TUBB4A/TUBB2B/CDK1/TUBB3/TUBA1B/EGF/TUBB6/TUBA1C/TUBA4A/TUBB/NRAS/EGFR/GJA1/ADCY3
KEGG_PROGESTERONE_MEDIATED_OOCYTE_MATURATION	KEGG_PROGESTERONE_MEDIATED_OOCYTE_MATURATION	73	0.423427	1.44062	0.0414634	0.208376	0.171399	1064	tags=16%, list=6%, signal=16%	PLK1/CCNA2/CCNA1/BUB1/PKMYT1/CDC25A/MAD2L1/CDC25C/CCNB2/CDK1/CCNB1/MAPK12
KEGG_RIBOSOME	KEGG_RIBOSOME	85	-0.407857	-1.37521	0.0424028	0.208376	0.171399	8708	tags=72%, list=47%, signal=38%	RPLP2/RPL6/RPS13/RPL4/RPL17/RPS27A/RPS5/RPS21/RPL18/RPL22L1/RPL22/RPL37A/RPS7/RPL8/RPL19/RSL24D1/RPS28/RPL13/RPS12/RPS25/RPL30/RPL24/RPS11/RPL39/RPSA/RPS24/RPL23A/RPL36A/RPL31/RPS3/RPL32/RPLP1/RPS8/RPS27L/RPL23/RPL27A/RPL9/RPL5/RPS27/RPS15A/RPL10/RPL26/RPL12/RPL7A/RPL7/RPS9/RPS23/RPL11/RPL29/RPS18/RPL13A/RPL14/RPS3A/RPL3/RPS4X/RPL15/RPL34/RPL21/RPS6/RPL10A/RPS4Y1
KEGG_PANCREATIC_CANCER	KEGG_PANCREATIC_CANCER	69	0.409986	1.38403	0.0432692	0.208376	0.171399	2500	tags=28%, list=13%, signal=24%	VEGFC/RAD51/CDKN2A/E2F2/EGF/CDK6/TGFA/E2F1/RAC3/CDK4/TGFB2/STAT1/EGFR/PLD1/SMAD3/BRCA2/E2F3/RALA/RALB
KEGG_GALACTOSE_METABOLISM	KEGG_GALACTOSE_METABOLISM	20	0.57054	1.48946	0.0454545	0.213287	0.175439	2557	tags=45%, list=14%, signal=39%	PFKP/AKR1B1/PGM2/GLA/HK2/B4GALT1/PGM1/B4GALT2/PFKM
KEGG_ETHER_LIPID_METABOLISM	KEGG_ETHER_LIPID_METABOLISM	28	-0.536546	-1.49648	0.048951	0.223951	0.184211	2609	tags=29%, list=14%, signal=25%	PLA2G6/PLA2G2A/PLA2G4E/JMJD7-PLA2G4B/PLA2G3/PLA2G1B/PLA2G10/PLA2G12B
